# Supplementary material for: Neuroprotective gap-junction-mediated bystander transformations in the adult zebrafish spinal cord after injury
Source: Nat Commun. 2024 May 21;15:4331. doi: 10.1038/s41467-024-48729-9 (PMC11109231; doi:10.1038/s41467-024-48729-9)
Supplement: Supplementary file 4 — Source data [file 41467_2024_48729_MOESM4_ESM.xlsx]

## Sheet: Figure 1
b					e										f													i
size															PI+
pMNs	sMNs	Huc/D neurons	NeuN neurons		segment 13	%				segment 14	%				1dpi	3dpi	7dpi											sholl
193.128	50.449	35.032	74.184		Control	1dpi	3dpi	7dpi		Control	1dpi	3dpi	7dpi		270	77	63												pMNs Control												pMNs 3dpi						pMNs 7dpi
206.522	67.465	63.648	77.393		100	100	100	100		100	100	100	100		208	95	39											20	17	14	9	16	14	12	7	10	13	18	14	16	20	12	15	12	11	15	14	11	8
222.821	112.749	37.37	72.978		100	100	100	100		100	100	100	100		272	101	22											40	13	18	12	18	12	14	14	11	11	15	15	10	16	13	13	17	9	19	13	14	8
147.773	62.678	29.538	45.284		100	100	100	100		100	100	100	100		347													60	12	5	9	19	12	11	5	10	12	14	15	11	17	9	12	16	6	15	7	5	7
247.583	48.457	48.66	35.737		100	100	100	100		100	100	100	100		345													80	10	3	9	18	11	3	4	9	12	11	7	9	10	7	9	11	5	12	8	4	5
176.68	64.583	42.103	55.867		100	100	100	100		100	100	100	100															100	9	2	3	14	7	2	4	7	8	8	7	5	7	7	4	5	3	8	3	5	5
249.668	42.512	38.757	40.76		100			100		100			100															120	5	2	3	5	3	1	6	3	5	5	4	3	4	3	2	2	2	6	3	2	3
187.523	79.308	25.841	51.393		100			100		100			100		distance	1dpi					3dpi			7dpi				140	4	1	1	2	1	0	2	2	2	5	2	2	2	1	1	2	2	2	1	1	1
278.554	99.127	40.287	45.413		100					100					20	25	19	22	47	40	7	13	12	11	4	2		160	2	0	0	1	1	0	2	0	0	1	0	0	0	0	1	0	0	3	0	3	0
212.139	62.93	27.105	53.984		100					100					40	29	34	37	45	67	10	19	12	9	4	4		180	0	0	0	0	1	0	0	0	0	0	0	0	0	0	0	0	0	0	0	1	0
255.023	42.89	30.707	104.749												60	44	29	53	65	36	22	15	12	7	5	3
200.145	45.772	29.31	93.259												80	45	36	40	55	47	8	11	20	12	3	3
209.356	41.119	24.15	28.721		segment 13	size				segment 14	size				100	39	29	33	36	38	10	14	17	8	6	1
232.876	45.032	25.195	19.005		Control	1dpi	3dpi	7dpi		Control	1dpi	3dpi	7dpi		120	34	25	30	30	30	5	4	6	4	4	3
248.159	46.867	55.342	49.071		201.724	221.2	219.071	232.399		193.032	205.75	208.065	222.435		140	23	22	21	16	27	4	6	7	5	1	0
249.223	36.134	42.511	38.697		207.49	227.392	215.825	245.191		188.832	221.172	211.525	202.504		160	14	5	20	26	24	5	5	5	2	4	2
196.925	48.245	39.033	34.521		192.283	208.37	192.997	200.035		221.985	219.574	225.053	223.279		180	10	5	10	15	20	3	3	7	3	3	1
193.668	54.772	36.961	54.532		181.25	220.587	217.685	224.437		237.73	200.745	226.976	219.96		200	7	4	6	12	16	3	5	3	2	5	3
173.527	44.67	36.039	57.522		231.407	213.792	232.813	211.07		222.128	237.36	216.428	242.68
230.357	50.686	39.09	28.701		208.287			205.966		188.037			196.253
288.117	46.914	16.813	10.743		217.682			232.902		217.885			240.868
226.469	51.489	19.759	41.776		246.698					195.181
252.011	47.52	43.329	29.249		222.661					241.541
154.787	81.174	24.786	65.255
184.125	57.032	87.722	30.455
199.65	55.756	23.608	39.026
179.971	76.457	30.033	65.604
224.018	70.953	22.8	25.97
243.052	41.772	31.24	34.481
182.036	39.321	36.952	26.668
191.22	37.938	38.795	30.595
215.55	33.422	23.199	50.665
301.785	45.957	30.603	46.151
289.745	57.311	15.339	65.315
187.865	66.174	33.397	40.64
207.58	32.051	21.622	42.224
189.27	45.232	19.436	17.918
210.363	70.48	25.129	41.387
193.128	58.575	42.987	20.479
206.522	64.583	52.937	29.817
222.821	49.772	46.722	25.811
147.773	53.796	21.888	59.266
228.149	55.268	27.856	23.429
167.827	72.056	29.396	13.065
154.547	54.843	29.909	60.93
191.019	57.678	59.485	41.686
184.511	77.497	39.48	20.36
239.054	95.552	22.848	51.961
221.814	66.701	28.274	39.534
195.314	52.339	50.105	40.092
262.926	56.158	23.769	32.528
245.575	40.281	38.909	14.022
193.127	43.816	43.5	16.254
264.649	51.041	51.217	11.63
167.086	64.682	61.652	19.802
232.518	67.537	48.109	28.761
212.299	71.702	47.282	46.948
208.23	65.081	41.466	31.232
156.208	44.069	42.977	46.41
210.232	51.5	28.892	59.027
198.092	44.361	21.004	49.051
207.597	55.601	17.839	45.354
188.385	45.969	22.905	37.152
220.068	46.384	20.852	37.282
145.992	47.647	25.423	25.432
200.883	63.063	33.254	14.799
275.113	38.862	35.507	82.745
225.746	47.382	25.138	128.268
241.674	55.207	36.248	59.166
298.385	42.397	21.108	50.994
264.28	37.454	34.671	29.658
249.682	91.533	43.158	23.29
210.12	61.747	58.488	51.552
164.429	40.438	15.301	44.925
158.441	70.353	33.074	44.018
188.521	44.269	37.759	17.789
174.522	73.294	56.292	27.515
232.487	32.036	27.248	32.209
190.945	66.117	52.101	16.912
194.166	54.824	41.285	45.962
219.571	106.117	49.801	45.543
203.347	54.824	47.91	25.512
242.829	43.532	24.283	40.271
227.069	38.781	41.732	32.717
186.088	38.928	39.213	41.049
149.201	46.601	45.429	33.235
173.182	35.615	50	47.317
205.219	39.926	32.209	55.359
222.182	77.782	18.837	41.387
183.646	44.043	28.54	61.717
200.373	63.653	28.113	63.421
216.892	52.715	59.286	14.311
169.295	50.036	44.346	26.588
243.692	109.481	28.892	15.008
251.751	73.032	37.664	40.341
237.543	63.385	20.766	28.801
235.328	54.64	28.674	30.096
243.692	50.864	48.546	108.925
262.882	50.206	43.12	80.901
236.516	58.659	38.976	29.409
218.174	68.16	25.898	32.897
154.048	70.279	36.913	29.897
203.98	36.394	35.136	53.227
256.281	42.63	35.345	30.425
285.507	39.731	46.132	71.215
303.265	44.847	43.794	44.477
300.238	50.06	30.251	43.859
	66.308	50.248	50.934
	75.224	34.728	27.206
	109.328	34.129	31.282
	56.978	90.107	25.941
	92.885	22.154	19.592
	77.782	27.419	42.244
	106.33	29.652	32.498
	110.826	45.315	44.616
	47.872	27.429	33.554
	58.235	40.601	45.404
	64.099	40.725	52.22
	42.609	36.353	10.902
	36.284	26.05	84.997
	60.821	36.229	132.543
	41.121	57.822	34.85
	67.111	30.242	23.011
	61.424	20.339	21.645
	81.426	23.665	41.896
	53.186	30.365	43.141
	58.306	90.735	32.03
	53.292	74.92	46.928
	81.904	88.558	45.154
	97.105	26.554	48.652
	114.096	41.504	40.162
	60.928	52.671	31.641
	47.002	42.397	38.308
	56.321	35.868	48.543
	59.829	29.519	40.819
	89.027	39.347	29.967
	75.845	24.767	27.864
	80.168	32.142	15.477
	78.113	27.666	13.643
	100.702	29.709	13.862
	76.979	19.692	33.744
	48.827	31.648	56.077
	113.174	28.113	39.643
	63.975	24.197	31.97
	60.946	28.731	25.094
	57.402	36.657	45.354
	56.003	31.553	58.957
	39.367	55.275	40.56
	42.786	67.545	45.972
	50.369	114.751	51.692
	44.947	89.613	35.388
	44.699	134.548	45.015
	45.603	66.813	28.88
	57.951	55.323	41.926
	28.382	52.243	46.251
	29.835	55.133	24.854
	65.074	53.488	33.455
	49.235	59.504	49.061
	48.898	45.02	79.705
	67.731	80.176	55.27
	35.646	86.087	30.166
	43.636	73.361	19.652
	25.512	41.922	35.388
	35.504	43.965	48.343
	21.986	21.346	55.758
	66.331	15.263	75.021
	82.79	95.534	25.911
	60.503	44.735	78.081
	71.629	37.683	57.611
	49.447	33.178	56.595
	26.894	40.829	43.998
	67.589	45.619	60.97
	49.146	35.184	67.109
	52.477	31.202	22.512
	32.138	35.336	86.761
	35.522	18.248	97.703
	45.957	40.354	29.01
	61.353	32.551	37.67
	57.101	56.159	31.282
	53.097	75.3	72.56
	72.816	42.027	70.706
	76.891	54.363	117.934
	54.178	38.653	64.817
	68.227	24.302	16.762
	36.851	22.819	22.632
	35.575	43.158	51.941
	44.168	47.986	42.743
	54.762	52.51	74.394
	39.455	35.06	80.562
	38.782	83.378	55.409
	33.077	66.87	72.959
	47.977	39.841	28.013
	46.418	36.201	25.572
	32.882	42.559	22.463
	41.546	40.173	44.686
	49.465	31.648	31.472
	35.185	42.283	73.267
	36.815	95.819	33.953
	32.032	40.506	52.529
	36.107	61.814	27.057
	40.128	33.939	43.131
	62.698	47.767	26.658
	65.492	30.878	50.645
	59.904	25.034	45.085
	56.127	27.723	64.458
	72.648	42.122	62.325
	43.566	29.871	42.205
	59.59	69.75	47.516
	48.984	42.255	30.236
	72.312	35.421	21.785
	54.943	77.895	48.244
	62.983	68.41	30.943
	73.162	57.585	55.768
	65.816	38.947	44.955
	56.311	56.216	43.141
	46.446	22.696	53.615
	40.453	31.496	88.166
	45.57	44.669	11.351
	34.842	69.522	12.965
	138.14	33.711	41.367
	46.921	54.448	22.094
	51.958	98.927	72.331
	43.224	43.006	20.569
	29.082	31.715	36.225
	43.333	43.709	67.099
	82.873	51.074	81.539
	32.785	65.663	79.347
	52.643	30.736	25.363
	29.263	21.888	49.28
	74.749	32.076	55.12
	52.053	72.382	77.712
	78.575	45.049	28.731
	65.201	51.407	27.226
	75.671	44.127	50.576
	68.97	52.605	40.082
	100.111	48.993	56.396
	40.354	43.547	50.994
	36.742	63.306	13.942
	81.327	27.742	10.394
	101.693	55.788	50.944
	34.748	38.634	59.236
	79.327	33.169	52.549
	30.97	27.771	46.5
	109.368	23.218	26.778
	58.477	42.217	36.444
	48.035	51.635	42.513
	45.112	21.289	27.555
	39.249	37.398	12.547
	61.755	24.292	30.864
	134.569	44.108	24.535
	57.835	31.895	37.461
	143.338	29.396	46.639
	94.166	26.63	48.612
	23.621	64.123	141.283
	52.53	47.073	46.101
	62.04	55.75	24.635
	51.388	37.902	39.833
	55.817	25.224	45.453
	50.979	25.803	40.999
	61.092	43.177	57.791
	58.136	47.092	57.432
	71.185	35.963	27.685
	65.777	38.377	28.522
	49.582	65.283	40.69
	42.103	30.736	31.87
	37.398	60.959	39.544
	46.028	49.668	46.161
	56.102	43.443	24.236
	46.427	23.389	40.75
	82.536	21.622	15.756
	61.177	35.25	37.531
	52.719	42.312	48.463
	58.545	12.46	48.443
	32.504	21.146	40.839
	46.436	31.411	30.844
	82.637	35.849	56.675
	41.894	23.095	38.667
	39.137	68.305	36.813
	47.14	59.153	60.462
	29.462	48.157	40.191
	62.185	53.08	31.342
	51.464	44.754	33.086
	58.012	48.28	10.673
	46.969	32.209	46.221
	71.603	25.157	59.365
	62.878	23	34.77
	39.784	24.207	39.902
	54.867	22.144	37.401
	48.755	24.254	62.674
	27.026	46.627	37.361
	34.148	33.017	34.431
	29.187	56.663	35.059
	52.709	21.812	42.982
	43.984	25.765	57.601
	50.352	31.933	45.374
	62.565	55.541	75.938
	78.665	25.376	40.58
	43.053	31.297	21.725
	55.161	45.058	29.668
	36.847	62.745	27.525
	36.99	70.453	32.089
	70.71	55.437	23.399
	101.605	48.927	64.298
	40.107	22.876	38.796
	128.501	25.3	16.922
	76.765	24.644	24.864
	98.943	31.848	18.616
	107.92	38.063	41.826
		37.522	50.745
		47.035	22.293
		54.429	34.332
		47.159	18.576
		33.131	70.806
		71.413	51.293
		40.363	31.631
		43.433	58.459
		33.549	36.235
		49.202	53.336
		30.033	11.69
		42.255	28.382
		56.634	38.139
		24.796	46.34
		36.685	37.85
		44.678	41.308
		59.733	66.441
		129.986	11.112
		38.092	18.626
		60.303	15.098
		47.491	38.697
		21.641	72.63
		55.37	47.955
		41.856	44.337
		99.136	20.848
		54.249	26.21
		39.584	25.402
		78.741	24.137
		41.894	18.098
		52.434	23.14
		31.43	15.287
		54.762	20.948
		45.163	50.805
		49.943	17.589
		78.978	44.955
		72.078	32.329
		68.524	46.4
		40.496	37.212
		57.471	15.307
		23.598	30.286
		24.948	29.319
		27.951	62.325
		23.56	34.083
		39.204	37.491
		53.622	60.531
		45.952	37.062
		36.315	35.258
		68.657	40.829
		46.36	12.646
		24.967	31.402
		29.291	22.024
		34.404	23.997
		33.064	68.145
		22.287	23.629
		28.854	24.944
		31.002	40.809
		45.895	48.692
		34.119	58.718
		86.097	37.511
		51.835	25.263
		30.213	29.06
		52.453	36.763
		44.184	31.462
		48.565	45.732
		52.719	13.743
		32.399	37.81
		28.208	36.733
		48.138	39.354
		50.78	42.085
		40.886	28.113
		36.495	33.405
		27.913	82.825
		26.963	46.121
		36.657	43.869
		36.343	48.533
		43.642	32.817
		47.71	25.891
		56.131	40.809
		57.775	55.857
		47.083	23.379
		71.242	29.877
		36.343	46.261
		33.682	40.53
		47.558	34.471
		31.135	50.705
		29.386	19.164
		29.31	26.11
		31.876	35.687
		28.027	46.958
		54.363	54.044
		53.831	38.447
		78.056	17.121
		58.754	40.471
		82.248	50.606
		59.723	49.778
		39.014	47.985
		44.317	42.145
		29.51	32.129
		61.101	58.179
		18.865	62.245
		38.282	24.984
		23.418	22.582
		32.152	36.125
		23.836	60.561
		45.477	56.127
		60.35	43.689
		27.305	84.319
		16.489	45.991
		30.698	29.767
		12.555	34.999
		53.907	83.592
		22.163	35.737
		39.289	38.388
		45.172	53.017
		62.489	44.546
		34.861	35.378
		28.312	43.271
		57.851	36.255
		50.229	56.635
		66.975	54.821
		39.404	42.494
		26.602	43.899
		27.162	43.779
		76.393	46.918
		44.441	58.379
		20.434	18.875
		36.59	27.156
		115.407	26.469
		76.089	89.362
		55.399	45.105
		30.204	41.128
		36.049	26.14
		58.602	43.899
		45.439	39.693
		98.309	61.996
		70.177	36.375
		35.507	39.653
		86.534	36.106
		136.43	54.303
		32.285	31.99
		78.836	40.819
		69.065	29.947
		48.679	58.658
		86.401	55.309
		17.915	52.918
		40.753	31.86
		11.528	36.375
		33.616	31.86
		8.658	44.816
		24.796	38.447
		22.23	54.721
		26.649	48.602
		33.625	45.752
		28.322	39.833
		47.51	64.777
		45.382	47.855
		38.691	80.522
		33.663	47.735
		27.02	53.057
		50.191	44.696
		28.084	33.126
		67.602	51.243
		36.742	48.423
		19.265	67.527
		17.63	45.613
		17.791	36.145
		22.002	23.17
		21.622	39.464
		23.922	74.324
		101.094	58.598
		51.293	60.771
		41.504	75.609
		52.652	37.74
		43.652	32.309
		34.461	28.193
		30.66	21.197
		35.916	48.244
		18.818	27.844
		39.375	32.149
		41	33.445
		33.34	49.509
		69.389	19.254
		37.978	43.779
		52.738	43.55
		47.159	46.659
		38.852	86.133
		43.414	41.736
		47.349	68.205
		11.224	35.637
		130.537	37.072
		27.904	53.067
		26.022	46.57
		28.578	27.077
		97.929	26.818
		73.713	24.605
		88.397	37.949
		32.798	30.874
		62.527	29.468
		18.476	30.425
		20.937	34.322
		18.97	34.352
		52.053	61.02
		35.288	19.373
		41.627	26.449
		47.9	17.031
		26.126	36.335
		30.508	59.904
		84.253	54.153
		57.879	72.271
		75.652	37.929
		39.983	21.356
		49.202	43.171
		33.92	29.668
		15.045	37.74
		28.883	14.6
		60.303	15.417
		62.498	37.291
		33.654	35.378
		46.855	26.638
		27.818	84.708
		38.263	29.628
		56.463	28.193
		31.61	29.897
		28.341	36.863
		43.566	29.309
		14.807	27.974
		21.869	32.847
		21.869	75.859
		26.202	39.873
		22.705	98.63
		42.321	38.258
		46.494	39.404
		44.06	34.352
		27.913	62.933
		44.079	17.46
		56.169	17.251
		45.068	22.702
		27.505	19.224
		109.039	56.904
		66.499	36.813
		32.874	23.1
		47.292	37.62
		24.549	48.842
		38.358	18.367
		53.907	16.085
		55.123	12.846
		27.837	47.666
		18.371	21.635
		22.857	16.912
		24.311	28.223
		34.718	27.954
		35.992	21.785
		46.113	34.551
		35.659	30.714
		41.209	23.09
		58.126	56.705
		46.817	63.85
		31.145	52.419
		22.135	47.636
		24.682	45.922
		37.265	48.134
		29.567	67.836
		24.587	49.619
		17.772	31.86
		33.606	36.564
		55.171	43.819
		18.134	46.001
		42.169	25.622
		63.297	27.764
		52.3	53.705
		51.55	34.401
		24.302	34.969
		19.046	29.598
		27.714	99.308
		118.752	21.356
		41.304	27.166
		46.503	89.591
		49.259	79.915
		30.878	84.738
		40.496	34.86
		33.929	25.622
		52.966	54.971
		37.218	29.508
		36.704	42.533
		44.26	35.528
		14.674	90.638
		39.175	30.824
		30.413	95.541
		44.982	18.167
		29.035	20.38
		42.825	25.522
		34.224	52.34
		18.799	33.584
		41.57	32.847
		38.529	101.66
		61.139	52.549
		48.87	90.947
		27.343	78.38
		38.244	27.246
		36.02	56.505
		48.185	52.778
		42.15	79.287
		68.875	42.264
		21.251	47.855
		22.477	38.029
		34.595	41.537
		40.325	33.993
		38.472	61.488
		38.32	53.057
		45.98	119.967
		26.782	104.59
		26.222	36.454
		17.003	28.173
		28.835	41.836
		79.472	47.108
		76.754	55.06
		76.659	75.619
		31.506	70.039
		16.879	64.338
		14.437	16.653
		38.14	47.895
		15.453	22.642
		21.983	31.382
		13.629	42.125
		49.687	47.486
		28.331	45.702
		38.881	20.739
		21.289	71.504
		20.833	19.632
		19.892	24.874
		144.993	50.267
		54.667	22.612
		14.475	46.201
		39.85	49.25
		30.755	14.63
		28.807	16.673
		38.463	27.984
		27.799	20.569
		21.099	81.569
		33.654	50.087
		35.184	33.564
		38.044	22.034
		23.798	24.585
		22.943	45.683
		31.686	49.699
		36.106	32.667
		37.845	44.706
		57.87	35.458
		21.622	41.646
		16.062	41.268
		13.591	34.481
		25.604	15.377
		34.709	39.893
		31.762	30.774
		34.842	38.328
		44.859	16.633
		39.451	45.364
		25.965	26.16
		23.874	19.941
		15.026	61.648
		60.094	35.557
		10.778	55.987
		26.326	43.61
		36.543	36.464
		39.546	33.893
		27.457	21.815
		24.321	45.294
		23.96	44.875
		17.326	46.888
		23.779	51.811
		12.042	36.853
		42.958	35.508
		43.215	34.531
		72.943	24.685
		35.887	30.794
		37.531	40.889
		45.8	42.583
		33.083	70.029
		20.519	82.496
		18.039	34.441
		37.493	41.985
		47.463	55.808
		35.288	38.856
		34.452	44.756
		41.856	43.53
		14.475	37.511
		10.663	53.575
		37.113	56.525
		37.769	44.208
		18.238	22.363
		17.307	37.969
		24.435	44.517
		7.803	22.722
		15.948	17.161
		21.108	96.139
		21.023	55.519
		33.188	39.185
		44.944	48.274
		55.836	40.75
		26.858	24.256
		15.301	24.665
		43.756	57.093
		38.596	39.584
		51.084	29.817
		43.557	57.123
		40.772	54.024
		37.36	24.057
		51.521	42.603
		55.817	45.264
		32.494	22.971
		27.429	20.679
		30.698	22.612
		26.554	21.446
		22.905	50.327
		51.749	45.055
		38.814	99.716
		19.274	48.752
		16.784	44.537
		17.155	28.482
		15.881
		35.678
		40.287
		48.87
		32.428
		33.939
		32.038
		21.593
		24.349
		24.815
		30.47
		24.682
		33.996
		41.998
		40.477
		26.336
		97.634
		94.118
		78.313
		50.105
		21.774
		15.358
		52.671
		39.679
		43.842
		27.067
		28.474
		32.608
		22.211
		26.963
		17.848
		35.469
		30.204
		43.937
		53.222
		41.789
		21.156
		36.419
		28.655
		55.475
		22.22
		20.766
		28.255
		26.164
		18.381
		46.151
		27.362
		21.907
		35.307
		31.42
		34.471
		32.428
		27.685
		31.411
		64.779
		83.131
		74.169
		58.012
		44.688
		32.095
		36.163
		32.466
		16.965
		33.882
		33.882
		25.138
		91.799
		42.635
		40.848
		32.285
		39.888
		13.581
		32.304
		38.843
		15.273
		9.361
		19.379
		38.824
		42.768
		43.823
		58.716
		42.502
		33.91
		45.106
		32.333
		20.956
		38.206
		35.364
		67.184
		34.908
		47.777
		41.266
		30.603
		53.536
		49.725
		26.488
		22.867
		22.905
		44.716
		16.461
		12.745
		22.192
		25.765
		38.833
		50.449
		67.465
		112.749
		62.678
		48.457
		64.583
		42.512
		79.308
		99.127
		62.93
		42.89
		45.772
		41.119
		45.032
		46.867
		36.134
		48.245
		54.772
		44.67
		50.686
		46.914
		51.489
		47.52
		81.174
		57.032
		55.756
		76.457
		70.953
		41.772
		39.321
		37.938
		33.422
		45.957
		57.311
		66.174
		32.051
		45.232
		70.48
		58.575
		64.583
		49.772
		53.796
		55.268
		72.056
		54.843
		57.678
		77.497
		95.552
		66.701
		52.339
		56.158
		40.281
		43.816
		51.041
		64.682
		67.537
		71.702
		65.081
		44.069
		51.5
		44.361
		55.601
		45.969
		46.384
		47.647
		63.063
		38.862
		47.382
		55.207
		42.397
		37.454
		91.533
		61.747
		40.438
		70.353
		44.269
		73.294
		32.036
		66.117
		54.824
		106.117
		54.824
		43.532
		38.781
		38.928
		46.601
		35.615
		39.926
		77.782
		44.043
		63.653
		52.715
		50.036
		104.481
		73.032
		63.385
		54.64
		50.864
		50.206
		58.659
		68.16
		70.279
		36.394
		42.63
		39.731
		44.847
		50.06
		66.308
		75.224
		109.328
		56.978
		92.885
		77.782
		106.33
		110.826
		47.872
		58.235
		64.099
		42.609
		36.284
		60.821
		41.121
		67.111
		61.424
		81.426
		53.186
		58.306
		53.292
		81.904
		97.105
		114.096
		60.928
		47.002
		56.321
		59.829
		89.027
		75.845
		80.168
		78.113
		100.702
		76.979
		48.827
		113.174
		63.975
		60.946
		57.402
		56.003
		39.367
		42.786
		50.369
		44.947
		44.699
		45.603
		57.951
		28.382
		29.835
		65.074
		39.235
		48.898
		77.731
		35.6
		43.636
		105.765
		35.504
		21.009
		66.331
		82.79
		60.503
		71.629
		99.447
		86.894
		29.928
		81.725
		80.242
		102.814
		107.338
		59.096
		44.317
		28.987
		18.523
		23.256
		35.231
		34.49
[truncated: 14 more columns]

## Sheet: Figure 2
c												e												g						h
EPSP freq				EPSP amplitude				EPSP ampliude all events				EPSC freq				EPSC ampl				EPSC ampliude all events				Control						EPSC frequency
Control	3dpi	7dpi		Control	3dpi	7dpi		Control	3dpi	7dpi		Control	3dpi	7dpi		Control	3dpi	7dpi		Control	3dpi	7dpi		Freq			Amplitude				TTX							TTX+NBQX							TTX+NBQX+AP5
15.3333	24	15		0.344483	0.485632	0.230892		3.3	0.34	0.157473		21	22.3333	3.33333		10.6981	19.13	19.9304		21.2	11.2	29.8		saline	TTX		saline	TTX		Control	17	22.6667	23.3333	11	9.987	14.27		7.66667	5	11.3333	4.5	2.35	8.66		1.33333	0.666667	5.33333	2.25	1
13.6667	36	8.6667		0.300294	0.327841	0.184843		0.18	1.43	0.343342		20.6667	40.3333	5.66667		20.8357	12.1268	9.25833		6.5	8.6	16.8		21	9.2223		10.69	11.8		3dpi	43.25	34.25	33.25	21.75	28	29	42.5	23	16.25	11.25	9.5	13.75	8.5	14	4.75	2.25	4.75	3.5	3.75
25.3333	18.6667	14		0.22	0.26	0.251797		0.24	0.4	0.558891		8.33333	24.3333	13.6667		9.95571	27.92	12.1121		26.5	12.3	18.8		20.6667	21.6667		19.83	10.76		7dpi	13.6667	18.3333	18.3333	20.3333	11.1667	17.8333	17.5	4.33333	9.33333	9	6.66667	3.33333	6.16667	3.16667	1.66667	2.66667	4.33333	1.66667	0.833333
23.6667	23	22.6667		0.198475	0.501014	0.208941		0.21	0.37	0.437662		8.66667	53	20.3333		12.4618	26.3691	9.79091		12.6	9.3	7.8		9.33333	6.987		9.95	12.02
18.6667	25	24.3333		0.301473	0.306984	0.225466		0.15	0.33	0.163923		23.6667	28.6667	18		10.6545	18.4615	13.2338		7.5	8.3	9		8.66667	13		11.22	10.88
26	32	14		0.199831	0.437979	0.267451		0.43	0.37	0.13347		27	27.6667	19.6667		11.7939	19.5574	11.7628		38.4	16	38.9		23.6667	11.987		12.47	13.5
14.3333	27.3333	35		0.271633	0.386239	0.254357		0.52	0.11	0.226438		10.6667				14.75				8.1	16.2	32		27	22.27		11.79	9.93		EPSC amplitude
17.3333	29.6667	13		0.20451	0.439184	0.376711		0.4	0.1	0.167527										12.5	8.9	29.1									TTX							TTX+NBQX							TTX+NBQX+AP5
24.3333	33.3333	26		0.214906	0.376351	0.476328		0.52	0.09	0.123635										12.1	12	18.2		3dpi						Control	11.8788	9.87676	12.8745	11.8798	13.5467	15.7654		5.89233	7.99823	6.55233	5.90032	5.99724	6.12312		2.73464	2.99835	4.7364	3.30752	1.93484
12.6667	31.6667	20		0.391305	0.350741			0.18	0.27	0.126991										8.2	39.9	10.8		Freq			Amplitude			3dpi	12.551	11.7353	17.2364	14.0796	18.7284	24.6811	12.5062	7.006	5.94062	9.53333	7.85862	10.7268	8.74828	8.50625	2.8087	3.36	5.375	5.45833	3.76602
15.6667	30	9.3333		0.400803	0.257745			0.12	0.85	0.404903										7.4	21.8	8.8		saline	TTX		saline	TTX		7dpi	8.97876	9.76658	17.8767	13.8707	11.9238			4.83943	3.94846	7.73631	5.81939	6.12985			4.66103	3.09835	2.00976	3.21183	4.41233
20	35.3333	32.3333		0.200707	0.488362			0.31	0.18	0.165647										18	14.5	8.9		22.3	23.51		19.05	14.22
17	36.3333	11.3333		0.237168	0.429506			0.4	0.4	0.149586										35.1	19.9	47.2		39.25	35.67		12.2	15.25
18	33	23		0.2106	0.262604			0.34	0.37	0.210986										9.5	29.7	48.1		27.5	25.22		18.5	19.02
20	28.3333			0.340961	0.273968			0.37	0.64	0.151451										10.2	17.3	77		28.61	25.1		18.99	10.5
22.3333	30.6667			0.273968	0.374453			0.46	0.34	0.120958										15.2	22.7	28.2		50.22	48.4		22.6	14.36
17	18			0.262604	0.618194			0.27	2.81	0.162248										10.5	18.9	6.3		41.2	43.2		26.52	23.66
12.3333	21.3333				0.340961			0.07	0.27	0.134346										40.2	11.6	9.1		24.95	26.58		28.11	20.95
19.3333	19.6667				0.669065			0.08	0.76	0.13787										33.4	8.4	8.2
7	16.6667							0.21	0.31	0.137979										45	14.8	7.3
13	20							0.12	0.7	0.168537										102.1	10.5	6.9
4	28.6667							0.58	0.12	0.168562										18	28.6	6
	18.6667							0.21	0.27	0.260615										9.1	21.1	7.2
	30							0.11	0.64	0.138642										14.2	11.2	5.6
	48.6667							0.1	0.21	0.138723										12.3	7.8	7.8
	36.3333							0.2	0.4	0.138912										11.7	21.2	9.2
	48.3333							0.17	0.12	0.418041										29.3	23.2	12.9
								0.15	0.15	0.143486										9.7	22.4	8.9
								0.14	0.21	0.120395										10.1	31	9.2
								0.98	0.35	0.307047										8.1	10.9	12.9
								0.1	0.31	0.160765										11.4	12.3	18.9
								0.37	0.49	0.130335										9.8	10.9	7.6
								0.24	0.09	0.192469										9	9.8	6.8
								0.31	0.21	0.232718										12.2	7.9	20.1
								0.43	1.43	0.134674										11	22.3	8.9
								0.12	1.45	0.242862										8.1	8.2	9.2
								0.08	1.01	0.139902										6.9	22	7.3
								0.09	0.78	0.170441										14.7	23	5.6
								0.09	0.98	0.203826										14	24.3	7.2
								0.08	0.79	0.144581										10.2	22.7	7.7
								0.23	0.89	0.176613										15.6	28.9	5.9
								0.32	0.95	0.51286										54.8	23.4	12.9
								0.45	0.15	0.146907										46.2	22.1	8.2
								0.7	0.3	0.150111										7.8	12.9	8
								0.34	0.89	0.213289										12.2	39.2	6.9
								0.23	0.31	0.139712										8.9	24.5	7.3
								0.4	1.31	0.724473										13.9	22.7	7.2
								1.34	0.43	0.217702										14.2	26.3	26.8
								1.46	0.52	0.12854										22.7	49.7	14
								0.09	0.18	0.159076										8	33.2	6.5
								0.21	0.15	0.134819										7.2	14.8	7.8
								0.12	0.15	0.134832										9.8	15	12.8
								0.15	0.67	0.136486										20.2	7.6	11
								0.11	0.49	0.167145										16.7	11	10.2
								0.13	0.82	0.167204										40.2	13.9	9.3
								0.13	0.27	0.167399										9.8	12.7	8
								0.08	0.31	0.167626										46.2	11.9	6.2
								0.06	0.14	0.140342										52.3	13.8	42.3
								0.4	2.59	0.202046										7.8	11.6	12.8
								0.76	0.18	0.142795										35.2	12.8	22.8
								0.09	0.12	0.210186										9.8	17.2	17.8
								0.07	0.17	0.164655										22.7	17.6	11.8
								0.06	0.06	0.134159										106.1	15.2	8.2
								0.09	0.31	0.13511										34.3	9.8	8.6
								0.37	0.2	0.115128										23.8	9	8.7
								0.64	0.24	0.135549										25.1	27.6	8
								0.12	0.1	0.199202										10.3	22.1	9.6
								0.15	0.27	0.240701										49.2	11.8	5.8
								0.21	0.12	0.180085										53.7	12.2	7.9
								0.4	1.02	0.150576										9.1	13.7	8.9
								0.55	0.08	0.121314										12.2	11	12.9
								0.09	0.08	0.121895										43.2	12.9	17.6
								0.1	0.9	0.121913										32	22.3	15.9
								0.1	0.14	0.29258										22.8	22.6	13.1
								0.07	0.11	0.170344										53.1	13.2	14
								0.15	1.06	0.231325										12	11.2	9.8
								0.09	1.23	0.200795										9.9	9.8	9
								0.1	0.87	0.169513										11.1	7.8	6.8
								0.49	0.9	0.169474										13.2	7.7	7.8
								0.43	0.2	0.169468										14.1	10.6	7
								0.06	0.08	0.169153										7.7	12.3	8.2
								0.24	0.12	0.199473										41.8	11.8	8.2
								0.34	0.11	0.253295										7.9	12.1	8
								0.14	0.15	0.198768										10.3	15.4	9.6
								0.07	0.12	0.168218										8.8	14.8	26.9
								0.43	0.22	0.229203										7.2	9.8	13
								0.18	0.12	0.198655										11.4	6.2	16
								0.27	0.98	0.198006										12.8	5.3	22.3
								0.27	0.12	0.197905										20.1	6.9	9.9
								0.55	0.15	0.167264										15.7	8.7	10.6
								0.43	0.09	0.167248										16.6	19.6	10
								0.3	0.14	0.167219										42.7	22.8	11.3
								0.2	1.02	0.197519										31.9	5.8	9.6
								0.12	0.8	0.166968										7.8	6.9	9.2
								0.06	0.21	0.258466										8.9	6.8	9.1
								0.09	0.24	0.197394										18.7	7.4	8.8
								0.34	0.34	0.166729										32.7	10.9	9.4
								0.61	0.2	0.197031										14.2	11.2	9.1
								0.49	0.52	0.196638										24.2	11	10.2
								0.58	0.24	0.166095										8.2	14	7.6
								0.2	0.12	0.196519										6.1	13.2	6.7
								0.17	0.21	0.470832										30.6	9.7	8.2
								0.12	0.32	0.165453										13.8	7.3	8
								0.34	0.18	0.317775										9.2	6.9	6
								0.07	0.67	0.195594										14.7	6.2	12
								0.35	0.11	0.256606										8.3	5.7	12
								0.49	0.12	0.19555										13.8	7.8	10.8
								0.15	0.12	0.194893										6.4	9	12.1
								0.12	0.23	0.194874										18.4	19.8	7.6
								0.46	0.18	0.194844										5.2	20.7	6.3
								0.2	0.09	0.225333										17.8	49.6	8.3
								0.22	1.23	0.194906										34.7	18.6	8.9
								0.27	0.21	0.318542										9.2	15.7	7
								0.18	0.12	0.318606										12.9	74.4	7.2
								0.12	0.09	0.349731										9.8	63.8	6.6
								0.52	0.08	0.22896										31	28.9	11.6
								0.73	0.24	0.167941										8.2	57.6	11
								0.08	0.06	0.199074										30.1	20.8	8.9
								0.1	0.21	0.199983										8.2	33.8	9
								2.6	2.87	0.230933										17.5	12.9	6.9
								1.2	0.06	0.139415										9.1	66.8	8.3
								0.1	1.19	0.231785										34.5	31.8	7.1
								0.09	0.18	0.171669										12.5	56.9	7
								0.06	0.58	1.97254										7.4	14.9	6.3
								0.08	0.18	0.174233										24.4	9.8	13
								0.1	0.2	0.449179										35.2	8.9	9.2
								0.2	0.17	0.26729										33.5	8	13.1
								0.22	0.23	0.328528										12.2	12.5	10
								0.09	0.31	0.145605										18.3	11.9	17.9
								0.1	0.18	0.145608										18.6	29.8	21
								0.17	0.2	0.178222										8.9	110.6	12
								0.15	0.31	0.330939										39.8	28.8	18.4
								0.12	0.67	0.147893										20.2	33.4	16
								1.77	0.2	0.093103										22.6	12.9	6.5
								0.24	0.16	0.240341										16.9	9.9	37.6
								0.55	0.14	0.149209										10.8	12.8	12
								0.34	0.37	0.113836										17.6	7.9	11
								0.1	1.02	0.303193										33.4	7.9	9.8
								0.12	0.15	0.103745										17.8	7	7.6
								0.1	0.31	0.189981										34.8	5.8	6.4
								0.25	0.43	0.28157										8.5	6.9	9.3
								0.09	0.39	0.160306										9.6	14.9	12.9
								0.08	0.21	0.161134										55.9	12.9	11.5
								0.22	0.1	0.315739										37.8	24.8	13.9
								0.12	1.04	0.163483										23.8	32.9	28.9
								0.1	0.06	0.197967										15.3	25.8	22.1
								0.12	0.12	0.198212										12.6	45.5	22.9
								0.26	0.18	0.228925										34.2	23.7	13.8
								0.34	0.24	0.200321										15.5	23.9	12.8
								0.18	0.27	0.169961										8.7	31	22.1
								0.1	0.16	0.354557										10.1	9.6	7.8
								0.24	0.13	0.139617										11.7	10.8	8.9
								0.2	0.27	0.173556										10.9	43.9	9.2
								0.22	0.37	0.205261										8	34.9	10.1
								0.1	0.28	0.328424										22.1	39.7	11.8
								0.37	0.55	0.420899										16.6	28.6	22.8
								0.38	0.17	0.207886										7.9	23.9	8.7
								0.2	0.11	0.299708										12.6	56.6	9.7
								0.18	0.1	0.147633										13.7	36.8	9
								0.1	0.09	0.301207										13	44.9	10.2
								0.18	0.23	0.149476										9.4	41.9	17.9
								0.12	0.3	0.150295										16	15.8	22.1
								0.21	0.4	0.150612										12	8.4	15.8
								0.2	0.64	0.150747										21.5	95.8	11.1
								0.18	0.23	0.212546										9.8	13.9	9.6
								0.06	0.2	0.243921										9.2	119.9	6.5
								0.08	0.14	0.458949										13.8	9.3	7.4
								0.1	0.08	0.277258										14.6	6.9	7.8
								0.2	0.12	0.155295										51.5	7.9	9.2
								0.18	0.11	0.155328										32	9	10.6
								0.16	0.23	0.307947										62.7	10.8	16.8
								0.09	0.36											14.8	14	11.7
								0.08	0.2											12.9	12.8	12.7
								0.37	0.8	0.0748308										6.2	9.8	12.8
								0.46	0.22	0.296805										16.6	8	10
								0.12	1.83	0.170139										7.2	16.8	18.2
								0.11	2	0.266898										22.4	14.8	11
								0.1	0.27	0.133539										32.2	13.8	12.7
								0.12	0.43	0.0635337										10.8	18.9	13.2
								0.24	0.2	0.051464										33.4	19.4	15
								0.2	0.12	0.363072										7.6	7.6	9.7
								0.09	0.11	0.150598										55	8.6	7.6
								0.1	0.08	0.250144										22	22.8	5.8
								0.37	0.9	0.278842										29.1	12.7	8
								0.09	0.09	0.148134										11.7	7.7	9.7
								0.1	0.23	0.247729										8.5	5.6	10.8
								0.11	0.11	0.162026										8.7	7.9	22.6
								0.1	0.12	0.239296										19.2	7	22
								0.45	0.18	0.147629										23	19.8	12
								0.15	0.34	0.0979604										15.1	18.9	9.2
								0.11	0.2	0.379212										50.5	18.5	8.7
								0.18	0.65	0.26038										17.9	19.4	8
								0.18	0.55	0.223942										9.2	22.1	5.9
								0.16	0.51	0.14665										14.3	54.8	5
								0.45	0.2	0.116575										22.2	55.7	6.7
								1.59	0.22	0.104339										19.8	38.9	12.9
								0.07	0.2	0.187155										57.1	45.9	14.8
								0.08	0.12	0.114235										33	18	22
								0.21	0.17	0.172639										29.7	47.6	27
								0.12	0.14	0.329688										10.5	9.8	21.6
								0.11	0.06	0.102116										9.8	9.9	13.9
								0.12	0.07	0.068138										15.2	7.2	12.1
								0.11	0.08	0.0837859										8.4	17.9	11.1
								0.12	0.1	0.0249694										7.4	14.6	9.8
								0.31	0.11	0.0921515										22.2	12.8	10.2
								0.09	0.13	0.0756695										13.7	17.1	9.7
								0.67	0.16	0.181827										10.1	17.8	7.8
								0.18	0.17	0.286565										7.2	8	7.7
								0.14	0.33	0.18584										12.2	15.8	6.9
								0.11	0.42	0.185332										16.5	34.9	8.6
								0.18	0.2	0.206121										12.3	75.8	8.4
								0.15	0.21	0.190713										6.9	22.9	8.8
								0.16	0.11	0.354981										6.1	10.8	9
								0.34	0.1	0.19668										22.2	6.9	12.8
								0.4	0.19	0.383023										15.2	56.6	22.9
								0.15	0.17	0.105032										9.5	8.9	21
								0.18	0.2	0.0535559										11	12.7	17
								0.21	0.53	0.150934										11.9	32.7	14.7
								0.09	0.11	0.194851										8.7	23.7	13.9
								0.09	0.1	0.109194										8.3	86	12.9
								0.1	0.09	0.0812914										15.6	18.9	11.7
								0.18	0.06	0.241621										13	19.9	71.9
								0.34	0.06	1.03542										7	10.8	9.4
								0.54	0.07	1.16393										6.9	13.2	8.2
								0.18	0.08	0.142342										6	11.9	8.6
								0.31	0.12	0.621485										18.3	26.9	8.7
								0.18	0.11	0.866										22.7	33	7.1
								0.18	0.13	0.50207										7.7	45.8	9.8
								0.15	0.26	0.564509										9.5	39.4	10.7
								0.12	0.18	0.0867332										9	19.2	10.5
								0.34	0.17	0.472727										12.9	12.3	16.2
								0.18	0.12	0.485915										13	9.8	12
								0.1	0.11	0.125451										11.2	8.4	34.6
								0.12	0.21	0.0983741										15.8	8.1	55.1
								0.11	0.11	0.217815										10.5	19.9	9.8
								0.1	0.1	0.144784										8.9	13.9	12.7
								0.09	0.37	0.102756										22.8	17.2	17.6
								0.2	0.52	0.267094										27	37.9	88.1
								0.24	0.46	0.139319										42.3	27	20.8
								0.2	0.34	0.494147										18.3	81.8	14.6
								0.34	0.31	0.706198										16.8	21	18.1
								0.7	0.2	0.549597										11.9	19.7	26
								0.11	0.16	0.088172										11	12.8	45
								0.12	0.34	0.183501										12.8	33.1	72.1
								0.09	0.73	0.164665										19.9	9.7	18
								0.07	0.09	0.216835										9.8	6.8	9.1
								0.08	0.15	0.117657										7.7	6.9	14.2
								0.08	0.12	0.248437										13.8	5.8	12.3
								0.95	0.18	0.479803										11.8	7.3	11.7
								0.2	2.32	0.110145										8.5	12.8	29.3
								0.11	0.37	0.100401										22	31
								0.1	0.3	0.92927										7.5	25.2
								0.14	0.4	0.305117										12.4	28
								0.17	0.32	0.069812										11.2	11.2
								0.19	2.2	0.192947										22.2	30.8
								0.2	0.62	0.0520709										18.2	10
								0.09	0.14	0.885535										16	9.3
								0.09	0.12	1.06085										8.2	7.5
								0.05	0.2	0.837084										9.5	38.7
								0.07	2.26	0.560973										10	12.8
								2.17	2.04	0.891478										7.2	101
								0.43	2.47	0.542601											13.8
								0.2	0.58	0.0744837											11.1
								0.21	0.95	0.46863											8.6
								0.12	0.49	0.43804											8.3
								0.31	1.22	1.16899											9.1
								0.14	0.18	0.853728											12.3
								0.15	0.23	0.187504											13
								0.12	0.43	0.120141											14.9
								0.12	0.34	0.156467											14.2
								0.1	0.65	0.180128											11.5
								0.38	0.3	1.06773											35.8
								0.58	0.09	1.0603											73.2
								0.2	1	0.202813											19.2
								0.21	1.1	0.436308											10
								1.16	0.65	0.2937											10.2
								1.2	0.1	0.611353											9.9
								0.73	0.15	0.666441											8.4
								0.67	0.15	0.69237											8
								0.4	0.07	0.150529											8.4
								0.82	0.8	0.981436											5.3
								0.49	0.23	0.694388											41.2
								0.7	0.35	0.466723											22
								0.76	0.44	0.0516894											13.2
								0.2	0.52	0.0970977											14.7
								0.121	0.49	0.0564932											21.8
								0.1	0.21	0.17466											8.8
								0.09	0.24	0.592825											32.9
								0.08	0.52	1.01705											8.9
								0.12	0.27	0.463549											8
								0.2	0.92	0.614989											12.7
								0.24	0.34	0.578158											22.5
								0.12	0.17	0.605601											21.6
								0.09	0.18	0.452647											10.5
								0.12	0.27	0.662447											15.9
								0.11	0.34	0.630823											11
								0.09	0.11	0.718542											11.2
								0.05	0.12	0.440768											9.7
								0.07	0.15	0.469325											9.5
								0.2	0.4	1.0016											9
								0.1	0.21	0.253932											80.4
								0.09	0.46	0.373042											17.3
								0.07	1.16	0.277524											13.8
								0.12	1.3	0.402362											52.8
								0.12	0.15	0.279521											11
								0.1	0.12	0.0775682											23.8
								0.24	0.16	0.277507											22.1
								0.24	0.23	0.0877516											12.8
								0.2	0.55	0.275928											101.7
								0.28	0.65	0.549739											11.8
								0.32	0.7	0.486041											9.8
								0.1	0.12	0.392673											89.2
								0.09	0.1	0.359943											7.2
								0.08	0.09	0.541324											6.9
								0.06	0.06	0.327274											14.5
								0.46	0.65	0.2662											12.8
								0.12	0.33	0.090211											21.8
								0.1	0.22	0.162622											21.7
								0.24	0.21	0.293056											41.8
								0.27	0.2	0.353											17.1
								0.2	0.12	0.535587											31.7
								0.21	0.11	0.352229											56
								0.2	0.1	0.319637											9.8
								0.3	0.34	0.258586											90.7
								0.21	0.4	0.257236											10.2
								0.18	0.44	0.0972053											12.4
								0.12	0.6	0.0530193											14.6
								0.12	0.87	0.285449											11.6
								0.11	0.3	0.298943											10
								0.15	0.22	0.0815675											8.6
								0.2	0.4	0.0766389											33.2
								0.12	0.22	0.187361											26.9
								2.14	0.12	0.225903											33.9
								0.1	0.08	0.289996											43.2
								0.1	0.09	0.320094											12.9
								0.11	0.1	0.349712											12.8
								0.23	0.11	0.25806											16.7
								0.22	0.2	0.316867											22.8
								0.18	0.13	0.309169											10.2
								0.18	0.6	0.399745											15.8
								0.14	1.87	0.274898											55.2
								0.11	0.34	0.271633											72.2
								0.1	0.33	0.271594											13.9
								0.1	0.28	0.268955											15.8
								0.12	0.19	0.168924											10.8
								0.1	0.2	0.0676347											10
								0.12	0.16	0.267597											11.8
								0.2	0.15	0.388805											9
								0.1	0.13	0.093065											42.8
								0.09	0.26	0.165643											22.1
								0.07	0.11	0.154328											10.7
								0.08	0.17	0.208574											10
								0.1	0.07	0.159677											9.2
								0.11	0.05	0.134152											9.4
								0.1	0.11	0.28783											33.1
								0.34	0.11	0.257221											25.9
								0.56	0.21	0.257213											47.2
								0.23	0.18	0.407314											33
								0.2	0.16	0.0797349											22.6
								0.21	0.13	0.309093											11.6
								0.2	0.32	0.178232											8.5
								0.15	0.33	0.308696											9.2
								0.15	0.28	0.130661											8
								0.14	0.29	0.108995											5.1
								0.1	0.36	0.240065											20.9
								0.1	1.13	0.255792											32.9
								0.12	0.12	0.290721											8.9
								0.17	0.23	0.160143											13.2
								0.18	0.31	0.255168											40.5
								0.12	0.11	0.107015											43.5
								0.1	0.13	0.0436794											8.1
								0.24	0.09	0.141045											10.1
								0.2	0.15	0.136452											40.5
								0.07	0.12	0.101105											53.2
								1.23	0.35	0.270229											8
								0.2	0.16	0.297466											10.1
								0.09	0.28	0.149599											123.1
								0.1	0.37	0.161035											40.8
								0.12	0.36	0.152451											24.6
								0.12	0.1	0.209871											18.1
								0.13	1.09	0.290248											26
								0.14	2.23	0.100519											45
								0.17	2.38	0.34962
								0.24	0.18	0.115798
								0.34	1.46	0.28828
								0.4	0.24	0.19251
								0.12	0.13	0.591846
								0.11	0.77	0.255832
								0.08	0.37	0.147049
								0.08	0.16	0.286618
								0.08	0.22	0.501662
								0.2	0.22	1.02381
								0.24	0.31	0.190155
								0.25	0.64	0.258443
								0.24	0.49	0.0170972
								0.25	2.5	0.102905
								0.12	0.7	0.543925
								0.24	0.07	0.356186
								0.28	0.1	0.794352
								0.3	0.46	0.551524
								0.34	0.36	0.224169
								0.38	0.66	0.677287
								0.37	0.58	1.01855
								0.2	0.72	0.159115
								0.21	0.22	0.501738
								0.22	0.23	0.685179
								0.11	0.1	0.161888
								0.12	0.12	0.504843
								0.1	0.11	1.03116
								0.76	0.09	0.604166
								0.2	0.67	0.512648
								0.2	0.98	0.0726607
								0.11	1.3	0.274423
								0.1	1	0.513438
								0.09	0.56	0.134948
								0.23	0.48	0.11351
								0.28	0.08	0.1893
								2.7	0.22	0.0936714
								0.25	0.34	1.01399
								0.15	0.17	0.617842
								0.15	0.16	0.0802534
								0.11	2.66	0.0683356
								0.06	0.27	0.123888
								0.09	0.15	0.130621
								0.09	0.18	0.105339
								0.1	0.12	1.09538
								0.12	0.3	0.823202
								0.16	0.49	0.676527
								0.18	0.24	0.690493
								0.19	0.21	0.263647
								0.19	0.77	0.336288
								0.2	0.8	0.058097
								0.28	0.23	0.110812
								0.27	0.43	0.16914
								0.22	0.11	0.0583488
								0.24	0.1	0.166185
								0.21	0.09	1.61653
								0.35	0.27	0.549765
								0.4	0.22	0.977087
								0.55	0.21	0.58132
								0.56	0.45	0.552653
								0.2	0.49	2.26182
								0.11	0.23	0.585669
								0.1	0.36	0.494173
								0.12	0.79	0.525576
								0.12	0.34	1.07348
								0.09	0.5	0.0497256
								0.07	0.55	0.159237
								0.07	0.12	0.162843
								0.08	0.2	0.153732
								0.1	0.27	0.251478
								0.22	0.28	0.17963
								0.18	0.12	0.297907
								0.15	0.08	0.107287
								0.14	0.1	0.890181
								0.34	0.12	0.622225
								0.44	0.13	0.569006
								0.45	0.16	0.658392
								0.2	0.15	0.68912
								0.21	0.18	0.50622
								0.21	0.43	0.506258
								0.09	0.34	2.0033
								0.1	0.27	0.200163
								0.1	0.31	0.271524
								0.06	0.4	0.726981
								0.06	0.24	1.18844
								0.23	0.09	0.148418
								0.24	0.1	0.266128
								0.22	0.08	0.0917841
								0.26	0.11	0.0972418
								0.12	0.12	0.143286
								0.12	0.24	0.143766
								0.4	3.72	0.0762217
								0.43	0.89	0.179548
								0.09	0.12	0.0497629
								0.12	0.25	0.187162
								0.34	0.15	1.34265
								0.25	0.11	0.611796
								0.27	0.16	0.235308
								0.12	0.32	3.36409
								0.11	0.3	0.132911
								0.12	0.42	0.108309
								0.13	0.3	1.5667
								0.18	0.28	0.109758
								0.2	0.18	0.258689
								0.65	0.12	0.32577
								0.52	0.16	0.532572
								0.48	0.31	0.441683
								0.2	0.43	0.144169
								0.24	1.19	0.336634
								0.23	0.85	0.0918203
								0.22	0.21	0.627246
								0.12	0.2	0.197354
								0.11	0.95	0.876284
								0.1	0.1	0.453593
								0.09	0.1	2.16413
								0.08	0.12	0.486674
								0.08	0.13	0.413904
								0.08	0.14	0.286372
								0.06	0.4	0.309565
								0.07	0.12	0.258913
								0.08	0.17	1.23299
								0.1	1.07	0.473254
								0.14	0.21	0.749095
								0.17	0.22	0.444735
								0.18	0.27	0.690577
								0.22	1.19	0.695562
								0.27	0.2	0.390585
								0.26	0.12	0.360075
								0.2	0.27	0.090867
								0.12	0.14	0.121919
								0.14	0.14	0.191599
								0.15	0.15	0.0852395
								0.45	0.76	2.00945
								0.33	0.36	0.358421
								0.37	0.55	0.111764
								0.23	0.27	0.153916
								0.29	1.22	0.363012
								0.33	0.22	0.250213
								0.2	0.2	0.132571
								0.1	0.37	0.163279
								0.1	1.28	0.146575
								0.54	0.22	0.194308
								0.35	0.19	0.13386
								0.49	0.11	0.125336
								0.12	0.1	0.100976
								0.2	0.77	0.1725
								0.19137	0.48	0.123976
								0.191435	0.1	0.3265
								0.222946	0.2	0.122272
								0.223057	0.21	0.114318
								0.19356	1.34	0.10929
								0.439254	0.56	0.92725
								0.195483	0.66	0.190993
								0.226413	0.12	0.699226
								0.349331	0.17	0.43838
								0.197064	0.18	0.303368
								0.411737	0.23	0.243763
								0.350998	0.29	0.12283
								0.198474	0.62	0.0823636
								0.351926	0.11	0.102763
								0.44356	0.08	0.175341
								0.321933	0.07	0.112831
								0.260962	0.78	0.097353
								0.291675	0.98	0.127372
								0.262316	0.11	1.73632
								0.293293	0.15	1.02827
								0.293469	0.46	0.076242
								2.49148	0.4	0.0987363
								0.233473	0.34	0.122761
								0.386356	0.39	0.100298
								0.298413	1.19	0.0863253
								0.207256	0.21	0.0752324
								0.268424	0.11	0.122931
								0.819155	0.09	0.111026
								0.483985	0.07	0.092726
								0.210027	0.21	0.118726
								0.179785	0.4	0.26531
								0.363104	0.22	0.3752
								0.1821	0.33	0.17531
								0.703226	1.39	0.115784
								0.367625	0.77	0.18223
								0.978731	0.82	0.260912
								0.18534	0.22	0.21233
								0.215959	0.27	0.273635
								0.216364	0.19	0.276512
								0.186213	0.15	0.176253
								0.188211	0.12	0.11933
								0.341637	0.43	0.182363
								0.281391	0.64	0.937263
								0.19065	1.07	0.263782
								0.282579	0.55	0.173532
								0.221948	0.31	0.0983287
								0.954784	0.52	0.115421
								0.314513	0.46	0.186393
								0.192473	0.58	0.174234
								0.467285	2.66	0.21485
								0.499744	1.13	0.1866
								0.38165	1.2	0.10207
								1.26909	0.66	0.156451
								0.445538	0.23	0.0867332
								0.23539	0.14	0.150651
								0.360076	0.22	0.122145
								0.727063	0.43	0.0976534
								0.577201	0.09	0.0976655
								0.699857	0.1	0.249876
								0.486384	1.28	0.110077
								0.303768	0.22	0.109888
								0.243121	0.75
								0.273856	0.46
								0.459178	0.15
								1.00872	1.45
								0.215858	0.08
								0.24675	0.14
								0.368922	3.63
								0.278356	0.2
								0.188399	0.22
								0.190993	0.18
								0.625211	0.19
								0.778245	0.12
								0.656243	0.08
								0.534471	0.07
								0.992859	0.16
								0.413734	0.33
								0.44442	0.39
								0.169775	0.44
								0.230867	0.47
								0.810723	0.67
								0.169958	0.82
								0.292336	1.33
								0.383899	1.88
								0.292376	1.03
								0.231469	0.09
								0.353589	1.33
								0.597963	0.12
								1.11698	0.17
								0.385021	0.13
								0.232873	0.09
								0.202639	0.05
								0.203839	0.37
								0.78498	0.22
								0.510456	0.28
								0.358174	0.29
								0.754939	0.65
								0.480401	0.33
								0.694296	0.12
								0.32835	0.12
								0.633631	0.13
								0.664192	0.1
								0.175975	0.27
								0.60335	0.44
								0.359441	0.48
								0.26803	0.1
								0.359748	0.08
								0.359788	0.06
								0.268253	0.23
								0.177277	0.2
								0.177552	0.16
								0.17756	0.29
								0.666513	0.33
								0.239366	0.38
								0.300756	1.7
								0.239906	0.76
								0.423034	0.44
								0.209448	0.3
								0.51466	0.45
								0.20971	0.12
								0.393142	0.11
								1.00386	0.1
								0.393642	0.23
								0.424525	0.12
								0.180554	0.15
								0.33331	0.22
								0.546949	0.12
								0.333692	0.2
								0.181361	0.37
								0.456111	0.4
								0.21204	0.2
								0.670735	0.21
								0.732381	0.2
								0.33582	0.26
								0.21383	0.19
								0.672001	0.1
								0.397392	0.09
								0.45869	0.12
								0.184087	0.11
								0.245401	0.12
								0.184831	0.09
								0.276591	0.08
								0.185129	0.32
								0.307564	0.4
								0.185663	0.72
								0.307819	0.65
								0.216922	1.32
								0.186475	1.2
								0.797079	0.13
								0.278415	0.11
								0.370062	0.1
								0.248077	0.07
								0.248115	0.08
								0.522952	0.12
								0.217821	0.23
								0.43151	0.34
								0.18846	0.33
								0.188462	0.48
								0.524206	0.5
								0.647037	0.55
								0.677682	0.23
								0.189941	0.2
								0.190455	0.21
								0.282205	0.18
								0.221212	0.17
								0.77072	0.1
								0.191008	0.08
								0.404665	1.3
								0.282696	0.2
								0.526954	0.25
								0.201025	0.59
								0.140399	0.95
								0.140908	0.49
								0.293813	1.22
								0.232927	0.18
								0.171938	0.23
								0.263596	0.43
								0.20266	1.19
								0.142621	0.85
								0.5395	0.21
								0.142902	0.3
								0.174599	0.22
								0.237442	0.6
								0.176444	0.08
								0.237577	0.12
								0.176741	0.79
								0.207877	0.76
								0.177453	0.23
								0.238582	0.26
								0.238672	0.17
								0.330259	0.11
								0.208477	0.12
								0.147877	0.08
								0.208961	0.14
								0.209123	1.21
								0.209519	0.7
								0.179134	0.45
								0.271311	0.38
								0.210896	0.3
								0.272166	0.35
								0.150936	0.27
								0.578638	0.22
								0.426381	0.3
								0.182312	0.09
								0.18235	0.12
								0.213547	0.12
								0.396865	0.1
								0.305467	0.38
								0.306035	0.35
								0.215136	1.11
								0.154394	0.25
								0.459841	0.3
								0.157092	0.61
								0.18799	0.339351
								0.188591	0.278745
								0.221974	0.309691
								0.160957	0.524129
								0.497323	0.4644
								0.162324	0.373371
								0.315123	0.285958
								0.162602	0.50052
								0.163523	0.28703
								0.224733	0.410433
								0.164164	0.258457
								0.255879	0.380828
								0.255934	0.32005
								0.22572	1.50473
								0.592073	0.230145
								0.164864	1.2302
								0.13447	0.47469
								0.19625	0.322357
								0.136009	0.231284
								0.136315	0.384046
								0.166932	0.231571
								0.168343	0.262251
								0.137973	0.201249
								0.168564	0.294305
								0.19952	1.0882
								0.138958	0.570415
								0.200266	0.601587
								0.291901	0.449138
								0.261829	0.296773
								0.201396	0.541111
								0.537185	0.358371
								0.262804	0.604341
								0.201797	0.391648
								0.140906	0.363164
								0.538002	0.210624
								0.202941	0.274369
								0.173289	0.671298
								0.356808	0.305209
									1.09893
									0.305908
									0.367787
									0.217393
									0.310113
									0.798734
									0.310555
									0.494208
									0.341711
									0.311924
									0.862026
									0.22209
									0.283829
									0.25416
									0.620853
									0.224289
									0.31599
									0.25513
									0.469303
									0.256482
									0.287807
									0.258234
									0.228509
									0.291362
									0.414123
									0.293286
									0.234217
									0.35828
									0.236461
									0.541683
									0.359033
									0.267821
									0.237459
									0.420869
									0.330447
									0.209246
									0.300905
									0.240414
									0.210092
									0.425706
									0.304311
									0.274495
									0.214369
									0.276681
									0.246248
									0.276908
									0.308262
									0.279516
									0.493222
									0.31156
									0.250783
									0.28169
									0.251922
									0.191308
									0.19256
									0.254078
									0.223763
									0.37646
									0.254504
									0.255097
									0.317494
									0.226019
									0.532185
									0.257652
									0.227246
									0.410391
									0.25799
									0.472087
									0.472384
									0.198515
									0.199145
									0.199269
									0.395885
									0.151225
									0.272707
									0.272601
									0.486037
									0.302634
									0.149857
									0.240655
									0.14893
									0.392919
									0.63681
									0.239695
									0.239234
									0.208005
									0.330004
									0.299264
									0.360158
									0.237793
									0.206934
									0.267379
									0.297591
									0.14468
									0.175051
									0.174996
									0.14364
									0.143422
									0.265303
									0.234624
									0.326063
									0.172949
									0.3557
									0.141775
									0.141525
									0.50708
									0.261671
									0.444621
									0.138452
									0.351667
									0.168428
									0.13743
									0.137164
									0.13685
									0.136363
									0.197064
									0.257972
									0.226977
									0.226535
									0.317966
									0.287286
									0.622224
									0.194638
									0.346968
									0.346128
									0.162129
									0.162038
									0.466726
									0.161362
									0.313689
									0.130377
									0.343322
									0.12944
									0.19037
									0.158721
									0.401983
									0.249178
									0.310126
									0.248918
									0.340364
									0.309551
									0.156564
									0.247827
									0.155746
									0.18613
									0.582523
									0.215697
									0.154633
									0.459649
									0.154385
									0.336637
									0.366667
									0.244507
									0.274748
									0.243976
									0.212991
									0.15179
									0.394461
									0.333164
									0.149862
									0.240421
									0.69752
									0.178488
									0.178151
									0.237699
									0.298671
									0.603731
									0.2981
									0.236697
									0.236119
									0.419077
									0.144219
									0.266057
									0.173993
									0.173796
									0.265169
									0.233616
									0.264063
									0.325035
									0.141849
									0.324164
									0.140332
									0.383893
									0.170112
									0.139557
									0.13911
									0.13881
									0.291224
									0.138537
									0.138319
									0.137779
									0.137236
									0.198076
									0.136845
									0.319672
									0.166957
									0.165963
									0.225647
									0.134024
									0.225191
									0.194525
									0.19342
									0.162814
									0.223448
									0.131686
									0.253449
									0.131183
									0.314231
									0.588686
									0.527419
									0.160851
									0.190171
									0.281659
									0.281489
									0.555983
									0.1896
									0.250464
									0.219902
									0.188962
									0.158372
									0.219319
									0.188676
									0.249183
									0.218425
									0.187847
									0.309788
									0.340165
									0.279049
									0.156535
									0.338688
									0.307937
									0.307729
									0.154622
									0.184674
									0.153903
									0.184358
									0.1532
									0.30547
									0.213623
									0.213538
									0.152244
									1.15926
									0.243573
									0.242892
									0.151242
									0.425786
									0.364581
									0.242397
									0.211724
									0.181142
									0.241439
									0.1495
									0.149348
									0.240814
									0.239841
									0.147703
									0.208278
									0.238568
									0.328885
									0.359188
									0.328282
									0.14501
									0.144494
									0.60214
									0.174
									0.448401
									0.234288
									0.417014
									0.202784
									0.355312
									0.293866
									0.171355
									0.29287
									0.139539
									0.200387
									0.139167
									0.138078
									0.198941
									0.22926
									0.137602
									0.168099
									0.595087
									0.381273
									0.716808
									0.228255
									0.197166
									0.287798
									0.165655
									0.134542
									0.134533
									0.195389
									0.347784
									0.164341
									0.530222
									0.194057
									0.193852
[truncated: 2 more columns]

## Sheet: Figure 3
b				c												e						f			g						h							i					j
adaptation index				RMP				Rinput				Rheobase				Frequency			Amplitude						Recovery time			amplitude			Intensity							CR intensity					intensity			Puncta
Control	3dpi	7dpi		Control	3dpi	7dpi		Control	3dpi	7dpi		Control	3dpi	7dpi		Control	3dpi		Control	3dpi		Control	3dpi		Control	3dpi		Control	3dpi		Control	3dpi		soma size	Control	3dpi		Control	1dpi	3dpi	7dpi		Control	3dpi		Control	3dpi
0.96	0.61	0.87		-62.3	-68.24	-70.28		0.047	0.0484	0.056		1268	815	1670		0.075323	0.216363		10.2	23.5		40.548	47.616		11.23	24.98		40.6383	55.7274		1.2426	2.47153		218.8	2.2753			0.483767	0.794097	0.48742	0.843002		0.466892	0.736535		33.75	105.333
0.85	0.45	0.68		-66.89	-68.9	-75.11		0.053	0.071	0.052		1230	825	1660		0.0941537	0.150646		36.2	29.3		26.908	43.4		18.52	28.09		34.6824	59.7332		1.21792	2.3432		251.6	2.1417			0.429928	0.757565	0.577361	0.560108		0.432731	0.692165		44	114.667
0.59	0.6	0.95		-57.67	-65.76	-76.48		0.04	0.089	0.033		1579	560.8	1250		0.0376615	0.131815		22.8	33.1		25.234	34.844		16.76	30.4		38.8004	62.3		1	1.66287		260.6	2.16599			0.299381	0.501677	0.406815	0.821118		0.372263	0.766697		41	113.667
0.69	0.55	0.59		-66.71	-66.91	-67.44		0.053	0.056	0.049		1140	991	1250		0.131815	0.207138		23	37.9		42.036	40.734		16.08	26.87		32.9256	57.7833		1.29043	2.13288		271.6	3.32794			0.453276	0.748259	0.760614	0.55862		0.431553	0.754637		42	116.667
0.79	0.28	0.92		-55.36	-62.81	-68.3		0.023	0.062	0.042		2036	992	1250		0.0376615	0.225969		31.1	30.5		40.796	41.044		19.33	32.84		45.0242	45.6534		1.22096	2.0205		294.2	2.90688			0.308103	0.524345	0.576533	0.75366		0.418872	0.674295		40.75	94.3333
0.43	0.33	0.88		-69.89	-61.34	-63.5		0.059	0.088	0.036		780	1156.2	1700		0.0564922	0.167357		13.9	40.2		44.144	60.76		17.65	30.11		37.9968	51.5657		1.12225	1.74943		251.9	1.7247			0.368151	0.666965	0.457429	0.540034		0.3795	0.823879		41.75	101.333
0.83	0.39	0.96		-67.08	-61.98	-69.9324		0.035	0.051	0.0281025		2240	682.65	2400		0.0931778	0.0966344		20.1	18.8		19.282	47.244		20.05	22.99		31.0939	51.4162		1.20046	1.74487		208.7	2.03644				0.517852	0.354505	0.43956		0.46813	0.669726		29.25	132.333
0.91	0.29	0.66		-66.8	-57.68	-69.5045		0.034	0.0328	0.0227164		1386	2036	1900			0.150646		20.5	44		21.824	22.072			30.21			47.9648					219.3	2.38057				0.6312	0.676594	0.572741		0.48608	0.75157		36	121.5
0.96	0.3	0.84		-68.99	-62.84	-64.5716		0.033	0.101	0.0238405		1250	599	1900			0.106948		28.4	44.8		35.03	47.182			19.67			56.0015					255.1	2.20648				0.408786				0.374029	0.692849		35.3333	116.5
0.57	0.82	0.56		-65.9	-67.54	-69.5313		0.037	0.1242	0.026418		1811	712	1700			0.187034		20.3	36.2		34.162	54.498			33.64			48.9117					275.2	2.08097								0.327096			38
0.44	0.87	0.71		-66.8	-70.2	-58.7		0.073	0.083	0.033		1000	454	1254					30	45		14.322	59.148											259.8	2.68016
0.47	0.65	0.53		-58.81	-65.5	-56.2		0.039	0.09	0.037		1950	1159	1574.7					22.5	44.4		35.216	51.026											274.4	2.22267
0.49	0.47	0.55		-65.12	-66.8	-70.2		0.052	0.06	0.047		1430	750	1625.3					27.9	40.4		34.1	62											293.5	2.09312
0.81	0.28	0.84		-65.86	-59.8	-58.9		0.03	0.071	0.061		2500	881	2000					12	42.3		30.194	24.118											189.4	1.93927
0.58	0.34	0.76		-74.49	-57.03	-72.1		0.043	0.086	0.038		1900	1504	1350.4					33.4	20.5		27.342	32.86											217.7	1
0.58	0.4	0.63		-61.55	-67.57	-63		0.028	0.08	0.035		1800	940	1700					30.2	42		27.466	47.988											290	1.08502
0.71	0.46	0.9		-62.59	-71.44	-68		0.038	0.089	0.034		1250	1200	940					14	36.2		35.092	28.768											310.1	1.85425
0.58	0.17	0.87		-66.89	-59.72	-58.8		0.073	0.06	0.026		1200	1200	1749.4					16	40		28.334	58.342											298.3	2.64777
0.39	0.5	0.75		-62.04	-75.01	-57.3		0.056	0.055	0.029		1350	1300	1540					17.7	47.9		40.362	54.312											245.9	1.34008
0.62	0.65			-66.04	-56.92	-56.4		0.062	0.064	0.031		1900	970	1480					15.9	45.8		44.02	55.862											230.7	1.74899
0.9	0.36			-58.62	-58.38	-60.9		0.053	0.043	0.029		1000	1210	2396.8					18.6	38.6		14.694	50.778											175.8		4.82186
0.73	0.23			-67.63	-57.43	-65.1		0.041	0.053	0.028		1100	2500	2039.6					12.8	18.7		18.476	59.83											225.5		3.55466
0.89	0.57			-60.18	-66.99			0.03	0.045			1950	900						18.4	51.4		24.738	54.932											187.7		4.16194
0.56	0.46			-63.78	-61.4251			0.043	0.0343295			1350	1750						17.2	40.1		25.42	23.312											278.6		5.07287
0.93	0.4			-61.28	-61.2453			0.045	0.031365			1800	2000						22.2	44		25.358	60.76											288.7		5.64372
0.66	0.11			-68.12	-64.7957			0.026	0.0274137			2000	1550						25	32.3		34.906	54.312											203.7		3.94332
0.89	0.34			-63.42	-63.9646			0.044	0.0324792			1500	1500						12.4	16.3		14.446	40.796											271.5		2.93117
	0.92			-67.4818	-62.1042			0.0472907	0.042818			1600	1200						22	48.3		19.158	34.72											277		2.97976
	0.87			-66.6812	-62.833			0.0301338	0.0706989			1500	1350							40.3		20.522	40.176											175.6		2.38462
	0.74			-66.73	-72.0969			0.0381787	0.0294949			1200	1700							28.1		21.08	27.9											288.2		2.50607
				-69.4512	-64.7			0.0342155	0.038			1200	2018.9							20.3		23.622	21.514											238.8		4.11741
				-64.311	-64.5			0.0283121	0.085			1950	1242.6							34.6		14.384	47.616											172.3		4.31984
				-60.2577	-57.4			0.0334074	0.103			1400	993.5							44.7		7.874	54.002											227.5		4.66802
				-63	-64			0.021	0.036			2271.9	1642.7							33.7		33.108	55.056											243.8		2.88664
				-55.1	-55.8			0.032	0.041			2604.3	800							10.9		23.312	57.226											202.5		2.24291
				-68.5				0.046				1600								38.5		21.39	56.048											274.7		3.69636
				-64				0.037				2280								40.3		18.786	42.78											196.9		3.4251
				-65.4				0.023												27.7		40.672	42.532											244.1		3.5587
																				45.7		31.558	47.802											251.1		2.34413
																				19.5		7.316	53.568
																				28.2		12.958	50.282
																				48		16.492	49.228
																				44.7		47.616	48.98
																				20.1		33.108	42.036
																				23.4		25.42	55.18
																				20.3		31.31	55.8
																				37.4		38.378	56.42
																				13.9		18.6	54.436
																				37.8		28.334	39.866
																				39.3		27.59	17.856
																				27.9		17.918	44.144
																				34.4		12.834	45.446
																				43.2		9.982	43.338
																				35.2		27.9	35.154
																				37.1		29.016	40.424
																				40.3		32.178	17.236
																				32		34.224	22.444
																				23.5		31.434	24.738
																				33		15.686	42.036
																				45.6		18.538	43.896
																				34.5		20.646
																				40.1		33.914
																				23		41.912
																				44.9		47.368
																				22.1		35.34
																				38		33.604
																				20.1		30.07
																				45		26.412
																				21		30.256
																				45.9		24.862
																				48
																				15
																				55.8
																				25.7
																				26.2
																				26.2
																				14.6
																				27.1
																				32
																				23.4
																				33
																				38
																				25.3
																				37
																				41
																				22.4
																				41.4
																				27.8
																				27
																				40
																				26.8
																				28.7
																				28
																				26.2
																				28.1
																				25
																				28.9
																				26.4
																				33.2
																				26.7
																				26
																				28.9
																				34.8

## Sheet: Figure 4
c										f				j								m
intensity					Puncta									number				soma size
Control	1dpi	3dpi	7dpi		Control	1dpi	3dpi	7dpi		Control	3dpi	7dpi		Control	3dpi	7dpi		Control	3dpi	7dpi		Control			3dpi
0.330671	0.568806	0.65294	0.117871		144	173.5	270.5	135.667		5.98128	9.43658	4.91867		17	17	16		127.719	234.8	189.8		from pMN	to pMN		from pMN	to pMN
0.28367	0.573798	0.56676	0.19345		136.5	202	268.5	145.333		4.11357	7.06623	3.58663		22	32	19		82.062	34.54	301.2		1.62	1.88		3.511	5.569
0.296443	0.40422	0.28226	0.195904		162	196.333	278.5	105.333		5.03818	11.1185	6.56817		14	30	18		111.619	35.98	68.83		2.65	2.219		2.566	4.231
0.33258	0.445469	0.49238	0.145314		162.5	153.333	199.333	108.667		3.86284	6.38672	7.7775		15	24	13		41.211	59.12	36.9		4.042	3.511		5.761	5.85
0.252298	0.413905	0.3506	0.105661		153.667	195	197.667	129		6.55931	6.35357	5.20483		23	26	20		35.684	221.09	41.21					7.333	8.309
0.284836	0.300726	0.43386	0.189356		155.333	190.667	209	104		3.8441	10.2167	8.24516		16	28	25		26.193	278.99	35.08					6.195	7.099
0.307047	0.291509	0.33128	0.149186		170.667	166.667	214	116		3.50203	8.49058	6.92845		18	20			31.96	19.92	33
0.298722	0.336055	0.3759	0.0793189		148.333	157.333	202.667	117.667		4.75225	7.89007	8.37878		20	30			317.324	33.87	14.33
0.289686	0.31968	0.31576	0.114356		166.333	150.667	206.667	116.667		6.48406	5.89077	2.92826		18	33			60.555	49.69	62.8
0.289535		0.34993	0.114043		163.667		250.333	121		3.20689	11.4184	5.70004		19	36			54.908	42.77	34.98
0.332005		0.35415			162		253.333			5.80886	6.6794	8.47108		29	38			48.66	22.98	35.78
										4.57763				24	22			32.681	21.01	229.99
										5.82744				27	43			21.387	27.92	75.01
										3.21398					46			34.243	298.91	56.76
										4.78582					39			44.455	36.87	76.87
										2.87386					37			42.052	22.69	43.61
										5.03096								23.91	35.78	55.23
										5.50143								34.843	34.87	287.62
																		105.972	46.5	30.98
																		288.358	62.22	53.87
																		41.211	18.82	45.09
																		35.084	96.46	35.78
																		68.836	71.9	118.85
																		14.298	33.06	35.76
																		62.228	124.21	30.89
																		43.614	298.11	28.65
																		82.062	78.6	232.95
																		57.632	40.98	16.98
																		32.352	37.82	13.76
																		22.011	300.12	56.98
																		34.48	37.9	90.55
																		30.793	20.1	47.9
																		52.12	38.09	23.79
																		43.186	43.99	98.87
																		37.028	48.64	33.87
																		126.251	40.01	37.98
																		266.548	30.11	119.98
																		202.625	287.91	87.62
																		45.087	48.23	15.45
																		215.626	42.42	41.82
																		220.112	48.16	11.2
																		146.894	45.98	256.33
																		24.634	48.83	269.1
																		17.107	48.11	18.9
																		47.482	13.27	25.67
																		89.033	44.8	232.86
																		12.583	56.4	23.89
																		48.47	34.78	10.89
																		59.305	276.26	45.62
																		58.507	30.05	19.92
																		37.788	32.99	22.99
																		92.455	34.91	45.98
																		31.556	12.89	19.89
																		39.026	45.9	16.53
																		59.244	25.87	60.62
																		19.975	39.8	18.7
																		25.571	36.8	20.11
																		37.055	36.66	20.65
																		34.257	31.72	46.76
																		43.186	10.98	44.98
																		236.611	26.92	20.87
																		214.763	48.1	29.9
																		16.034	34.7	36.87
																		9.927	11.9
																		20.681	51
																		41.045	38.92
																		38.661	22.89
																		23.041	35
																		17.323	34.85
																		263.302	80.78
																		32.554	45
																		42.262	22.12
																		30.583	27.09
																		46.422	49.99
																		20.267	22.91
																		28.393	69.98
																		24.914	23.87
																		57.298	23.26
																		48.222	15.76
																		240.704	278.1
																		19.586	228.76
																		36.082	14.89
																		37.663	20.9
																			18.7
																			90.76
																			9.92
																			28.99
																			49.09
																			12.9
																			22.97
																			43.12
																			11.9
																			67.32
																			23.37
																			25.29
																			15.77
																			26.07
																			45.98
																			14.7
																			88
																			64.9
																			86.94
																			57.09
																			22.49
																			59.75
																			81.65
																			15.82
																			59.88
																			27.05
																			26.99
																			100.5
																			59.82
																			18.9
																			39.12
																			12.89
																			132.9
																			10.06
																			34.9
																			27.7
																			8.9
																			45.8
																			9.93
																			29.89
																			14.8
																			45.98
																			143.11
																			45.07
																			45.67
																			155.8
																			15.65
																			45.8
																			59.3
																			34.34
																			76.9
																			11.9
																			20.08
																			21.8
																			29.56
																			25.55
																			19.76
																			18.99
																			53.89
																			14.98
																			56.9
																			34.87
																			76.23
																			25.65
																			50.07
																			67.9
																			25.9
																			25.89
																			34.09
																			45.9
																			23.9
																			43.8
																			46.91
																			34.81
																			45.77
																			39.95
																			176.11
																			134.9
																			37.97
																			46.97
																			39.11
																			30.11
																			33.67
																			44.77
																			30.09
																			23.99
																			44.48
																			34.8
																			45.98
																			75.51
																			62.11
																			43.42
																			60.19
																			27.89
																			78.1
																			275.1
																			8.9
																			9.4
																			10.07
																			70.4
																			31.2
																			35.7
																			26.72
																			23.65
																			38.17
																			61.2
																			42.23
																			237.98
																			265.8
																			12.67
																			45.9
																			37.98
																			35.9
																			46.73

## Sheet: Figure 5
b								c				e								f
intensity				puncta				Control	NMDA/AMPA	II mgluR agonist (LY379268)		Intensity				puncta				Saline	II mgluR agonist (LY379268)	II mgluR antagonist (LY341495)
saline	NMDA + AMPA	II mgluR agonist (LY379268)		saline	NMDA + AMPA	II mgluR agonist (LY379268)		8.08857	3.56592	2.60437		saline	II mgluR agonist (LY379268)	II mgluR antagonist (LY341495)		saline	II mgluR agonist (LY379268)	II mgluR antagonist (LY341495)		9.82253	9.54545	9.9949
0.58971	0.513078	0.868477		148	143.667	172.667		3.87399	6.29818	2.72138		0.622063	0.799297	0.61707		189.333	283.667	218.333		6.28386	8.91539	5.70213
0.313681	0.42123	0.719084		153.667	155.5	201.667		1.93991	4.08714	7.00104		0.716908	0.677167	0.49262		246.333	287.667	203.333		10.578	6.66325	7.04875
0.482028	0.377154	0.825845		164.333	156	193.333		6.28723	4.8966	7.63569		0.556593	0.786184	0.564659		237	291.667	202.333		6.88742	9.17241	8.28912
0.400411		0.769559		154.333		191.667		5.23594		9.47908		0.596605	0.785934	0.440104		258.5	258	168		5.04444	11.1159	5.19013
0.490591		0.750449		157.333		196.333		4.84043		8.50234		0.531476	0.898988	0.566408		206	282	185.667		12.9431	12.015	5.25502
0.483836		0.612436		157.333		207.5		4.41989		7.85479			0.744255	0.519441			268.5	171.667		11.0032	9.43396	2.54701
0.423895		0.829347		134.5		167.5		3.30579		4.74661				0.333362				190.5		7.3899	12.6032	6.72897
								6.23276		8.47603										5.54318	11.5556	4.55487
								6.88586		8.63787										5.97793	11.3036	8.30671
								3.54767		6.06629										6.23836	13.9548	4.29171
								4.14053		7.95107										9.05063	11.0484	3.4202
								5.62931												7.84861		9.10064
								1.37474												11.6591		6.34921
								3.1337												5.88602		3.13901
								6.37079												7.66269		3.37838
								7.24916												10.4515
								5.71895												9.98196
								4.17448												8.39024
								2.2393												5.36876
								6.33377												9.89374
								5.28396												7.99003
								5.42169
								3.73357
								6.48464
								5.17024
								1.30515
								5.12281
								5.71264
								3.859
								3.3906
								2.35712
								5.42352
								4.6384
								5.49828
								5.50459

## Sheet: Figure 6
b			c			d					e			f
Control	3dpi		Control	3dpi		Ctr CR-	Ctr CR+	3dpi CR-	3dpi CR+		Saline	CBX		3dpi + Saline	3dpi + CBX
79.1667	79.1429		19	27		27.676	83.987	60.122	47.434		0.310072	0.787586		0.48742	0.711667
75	83.871		20	26		30.384	88.13	35.516	76.802		0.499113	0.699487		0.577361	0.684
76.9231	78.7879		20	26		28.531	62.47	47.596	31.164		0.442514	0.678952		0.406815	0.797
72.2222	74.359		13	29		32.903	53.032	36.134	47.301		0.679396	0.877239		0.760614	0.855
73.913	80.1429		17	27		58.754	306.541	31.743	36.79		0.566468			0.576533	0.7435
73.3401	77.5		16	31		22.306	217.898	24.691	36.638					0.457429
68.75			11			24.397	50.181	37.037	78.275					0.354505
						40.801	72.639	34.442	44.431					0.676594
						36.22	63.287	35.288	24.568
						45.629	86.6	29.187	32.656
						38.12	72.591	27.438	25.784
						31.325	218.943	21.802	47.701
						21.527	141.961	31.753	31.069
						32.76	139.861	41.884	84.814
						43.167	145.601	36.077	252.492
						23.256	231.603	32.161	159.268
						40.829	82.922	34.11	242.257
						27.105	121.128	35.535	90.849
						36.581	188.436	26.431	78.389
						28.464	176.879	26.773	99.165
						26.611	56.131	50.59	163.744
						49.202	190.574	32.047	255.391
						40.477	214.591	24.995	244.585
						22.515	53.327	31.715	104.8
						28.388	135.251	32.466	66.623
						29.12	44.184	43.794	58.991
						27.172	278.676	32.732	166.51
						42.017	227.725	60.388	102.757
						38.577	114.951	31.278	218.288
						43.291	184.482	40.934	126.764
						52.966	204.231	39.717	47.159
						35.545	50.447	68.087	63.781
						26.088	48.166	30.869	286.431
						30.888	170.235	29.538	273.458
						30.147	59.704	17.307	68.343
						29.652	124.92	54.714	194.109
						64.294	162.395	35.155	131.668
						32.171	80.223	22.097	71.822
						23.437	85.612	28.702	108.288
						30.08	54.619	29.054	84.795
						41.133	47.358	30.802	290.936
						33.511	45.762	35.659	310.112
						35.868	34.167	24.102	268.326
						33.426	107.766	49.06	128.931
						74.511	74.426	33.349	92.635
						62.451	168.525	21.831	72.192
						44.678	213.079	18.884	279.702
						43.528	191.372	44.412	172.868
						43.766	211.046	46.608	98.594
						76.308	291.582	103.651	176.66
						34.965	195.145	41.799	229.464
						48.708		29.89	146.494
						42.435		60.388
						35.773		31.278
						26.573		40.934
						40.135		39.717
						33.673		68.087
						35.583		30.869
						51.112		29.538
						31.373		17.307
						23.076		54.714
						75.861		35.155
						34.347		22.097
						53.327		28.702
						22.572		29.054
						73.798		30.802
						36.115		35.659
						49.421		24.102
						20.072		49.06
						23.152		33.349
						30.584		21.831
						23.142		18.884
						37.959		44.412
						23.769		46.608
						42.559		103.651
						22.591		41.799
						35.032		29.89
						28.94		38.035
						32.038		39.061
						27.371		60.046
						35.887		44.137
						31.496		63.097
						34.785		65.435
						53.631		64.466
						28.398		78.95
						26.279		61.158
						36.828		60.616
						24.663		45.819
						38.643		92.464
						29.662		74.017
						43.348		73.418
						56.359		71.194
						33.796		38.206
						64.437		57.224
						52.814		45.306
						54.762		76.726
						36.334		96.427
						56.15		33.273
						27.733		55.855
						45.99		50.067
						35.117		59.961
						46.636		35.383
						37.873		57.48
						34.823		46.417
						24.254		51.607
						28.027		64.009
						30.574		44.336
						48.223		28.626
						18.78		53.469
						29.016		40.744
						30.593		26.678
						24.378		36.334
						49.221		34.423
						26.668		86.173
						44.849		41.057
						42.863		31.933
						47.434		36.448
						76.802		25.537
						31.164		48.613
						47.301		52.357
						36.79		42.863
						36.638		51.55
						78.275		57.357
						44.431		33.302
						24.568		38.273
						32.656		35.773
						25.784		31.449
						47.701		20.481
						31.069		36.201
								40.088
								33.473
								45.41
								53.831
								37.959
								43.842
								40.962
								59.704
								39.546
								35.963
								60.997
								40.382
								43.519
								53.184
								54.943
								48.271
								45.191
								37.484
								31.221
								61.272
								29.206
								70.035
								35.725
								23.884
								37.807
								21.679
								35.317
								30.156
								51.207
								54.971
								42.473

## Sheet: Figure 7
c								d															e			f						h							j
Ratio				Size																						Number			size
Control	3dpi	7dpi		Control	3dpi	7dpi		saline	CBX		distance	saline						CBX					saline	CBX		saline	CBX		saline	CBX		control 7dpi	CBX 7dpi	control 14dpi	CBX 14dpi	control 21dpi	CBX 21dpi		Saline	CBX
0.644444	0.9	0.6859		26.6	47.9	22.5		108	299		20	20	13	29	21	6	9	44	15	11	46		18	15		1	11		34.54	34.65		0	0	0.77	0.61	0.65	0.9		5	4
0.3125	1.28889	0.444444		59.7	80.8	16.3		46	119		40	25	17	32	11	12	11	60	37	9	22		20	26		0	8		25.18	42.76		0	0	0.71	0.34	0.59	0.76		7	0
0.371429	1.17778	0.285789		34.7	25.4	37.3		83	229		60	19	7	18	17	11	10	66	27	25	6		25	60		1	5		41.07	30.11		0	0.09	0.91	0.75	0.93	0.7		5	0
0.34375	1.05882			23.8	42.6	43.9		86	184		80	16	2	16	17	18	17	45	22	31	15			92		0	7			45.22		0.19	0	0.73	0.57	0.7	0.82		4	1
0.272727	0.85			28	46	27.5		71			100	13	0	6	12	12	7	24	10	33	26			45		0				48.58		0.13	0	0.9	0.3	0.97	0.77		0	2
0.333333				14.1	79.8	43.9		60			120	8	2	0	5	3	5	31	9	29	19			54		1				40.56		0	0.11	0.85	0.45	0.85	0.92		6	3
0.421053				37.9	52.6	39.8					140	5	4	1	5	3	1	20	0	33	29			38						47.6		0.2	0	0.51	0.53	0.93	0.97		3	1
0.5				25.6	55	14.6					160	6	5	1	6	3	4	12	4	24	20			120						46.7		0.18	0	0.69	0.61	0.87	0.89			5
0.380952				17	49.5	15.1					180	6	3	3	7	5	2	18	8	26	19			141						44.77		0.29	0	0.42	0.42	0.85	0.78
				104.3	30.1	36.5					200	2	6	5	3	4	3	17	6	16	24			58						65.98		0	0	0.57	0.47	0.97	0.67
				47.9	35.1	54.7																		69						38.12		0.34	0	0.7	0.52		0.69
				43.7	48.8	21.8																		56						29.49		0	0	0.43	0.63
				68.8	42.1	19.3																		67						28.5		0	0.07	0.65
				41.4	78.4	65.8																		12						40.71		0	0	0.79
				26.6	81.3	25.4																		9						18.7		0		0.71
				35	70	19.2																		23						37.67		0.17		0.75
				35.9	147.1	43.7																		28						42.09		0		0.78
				78.5	69	29.8																		22						20.62				0.9
				76.8	62.8	20.4																		23						39.65				0.76
				39.3	98.4	17.3																		35						43.33
				43.6	24.1	18.6																		43						33.8
				23.6	27.1	22																		30						22.98
				94.5	19.1	41.9																		93						54.5
				59.7	26.4	53.2																		19						15.98
				38.6	47.9	39.2																		45						50.65
				37.3	56	19.6																		71						18.97
				76.6	56.4	23.4																		56						61.38
				70.2	31.8	84.8																		22						49.06
				69.4	43.2	24.5																		13						47.5
				73.4	58.1	53																		10						52.53
				39.8	74.3	24.1																		77						12.23
				37	49.5	10.9
				28.5	45.3	28.7
				39.6	102	80.3
				58.4	142	37.5
				31.6	84	28.4
				20.7	78.9	14.9
				32.9	43	27.8
				24.1	40.8	38.8
				42.4	59	52
				85.5	51	36
				84.8	28.4	36.5
				19.4	19.1	15.9
				28.9	63.1	13.8
				95.2	65.9	22.8
				57.2	98.5	25.1
				24.7	26.4	28.2
				48	32.2	39.9
				16.5	37.2	41.4
				30	60.9	24.4
				24	32.7	17.1
				18.5	39.1	15.3
				34	43.1	36.4
				40.5	94.7	55.7
				29.2	27.6	29
				31.5	27.4	21.2
				55.3	68.2	28.1
				40	42.7	48.1
				30.9	60.4	21.2
				35.1	22.8	31.6
				40.5	38.9	46.1
				43.3	34	28.7
				46.6	37.7	16.2
				52.5	21.8	32.4
				86	100.2	34.5
				35.7	30.5	57.7
				19.8	32.5	16
				23.3	23.7	34.2
				25.2	22.7	38.6
				40.4	33.5	37.9
				20.8	18.3	36.7
				20.2	44.5	24.7
				39.4	42.7	40.7
				36.7	21.6	17.7
				72.5	15.4	25.5
				25.1	32.1	17.7
				24.6	72.9	12.7
				38.4	48
				35.9	46.8
				43.9	29.1
				35.8	14
				36.5	14.2
				38.8	22.9
				36	33
				18.6	33.6
				19	20.9
				15	29.8
				14.8	27.9
				28	36.6
				14.2	19.4
				15.2	14.6
				52	14.4
				53.3	10.9
				14	21.4
				25.6	27.1
				82.8	20.8
				13.5	90.2
				20.1	47.2
				15.7	31.3
				17.1	36.3
				24.7	26.1
				37.7	21.7
				15	23.9
				32.7	17.8
				25.3	35.9
				26	33.4
				30.9	26
				35.8	32.2
				24.6	28.8
				22.4	43.4
				30.9	37.5
				29.4	18.6
				29	32.5
				29.3	80.6
				20.7	20.8
					20.6
					34.9
					42.4
					27
					25.2
					47.8
					36
					22.8
					106.8
					22.3
					44.7
					94.1
					27.7
					46.7
					38.8
					54
					43.1
					35.2
					43.2
					18.8
					22.7
					25.1
					23.9
					29.9
					36.8
					51.6
					27.7
					19.3
					32
					66.8
					54.8
					32.4
					31
					19
					75.9
					92.9
					45.4
					32.9
					29
					28.8
					22.5
					56.9
					76.9
					18.6
					11.9
					10.5
					12.2
					99.5
					102.7
					34.7
					59.8
					77.1
					36.8
					79.8
					36.2
					38.1
					33
					69
					91.2
					78.4
					42.3
					47
					28.2
					51.7
					27.2
					95.3
					40.4
					35.9
					46.5
					36.8
					69.7
					28.1
					39.2
					30.9
					17.5
					37.7
					38.4
					60.1
					98.7

## Sheet: Supplementary Fig. 1
b			b		c
location			location		Branches			length			area
mediolateral	dorsoventral		Anterior-Posterior		pMNs	sMNs		pMNs	sMNs		pMNs	sMNs
0.35	0.62		0.65		30	16		976.89	326.78		6984.6	2078
0.33	0.59		0.36		22	12		1208.76	208.89		7007.5	793.3
0.33	0.57		0.54		28	14		807.36	399.1		4569.2	706.7
0.28	0.59		0.48		20	7		1371.16	212.96		7797.6	2572.6
0.38	0.65		0.57		16	9		1438.38	197.78		8726.5	1071.2
0.37	0.66		0.8		25	8		954.82	188.19		7510.4	3867.6
0.38	0.62		0.76		27	7		799.74	199.65		9012.3	2339.8
0.39	0.71		0.65		19	5		1552.37	149.66		6122	919.8
0.41	0.6		0.6		34	5		1270.73	165.76		4323.1	1130.9
0.4	0.69		0.62		24	6		657.08	161.28		7876.5	1077.2
0.36	0.65		0.7		38	12		1093.71	400.61		5088.6	2801.6
0.33	0.68		0.74		27	7		1360.2	261.94		9232.9	890.7
0.32	0.61		0.76			6			199.84			3291.3
0.37	0.6		0.65			8			238.54			1159.8
0.35	0.71		0.66			11			160.52			1595.2
0.36	0.72		0.6			10			585.69			1906.7
0.35	0.63		0.63			19			206.4			1503.5
0.31	0.67		0.45			9			150.29			1278.7
0.27	0.66		0.62			10			171.37			864.6
0.3	0.66		0.63			6			196.75			706.7
0.34	0.7		0.68			4			315.66			607.9
0.35	0.71		0.8			8			529.28			890.2
0.33	0.58		0.78
0.34	0.67		0.67
0.33	0.67		0.61
0.36	0.65		0.49
0.35	0.68		0.43
0.29	0.69		0.6
0.3	0.66		0.78
0.35	0.62		0.82
0.34	0.7		0.61
0.3	0.59		0.44
0.33	0.66		0.66
0.35	0.61		0.67
0.21	0.6		0.26
0.41	0.67		0.32
0.42	0.62		0.5
0.39	0.63		0.62
0.35	0.59		0.58
0.33	0.55		0.28
0.29	0.63		0.3
0.24	0.6		0.81
0.32	0.63		0.15
0.32	0.61		0.41
0.32	0.64		0.86
0.3	0.63		0.9
0.35	0.6		0.92
0.35	0.63		0.1
0.39	0.67		0.18
0.31	0.71		0.85
0.32	0.58		0.54
0.3	0.55		0.61

## Sheet: Supplementary Fig. 2
a					b
Control	1dpi	3dpi	7dpi		Control	1dpi	3dpi	7dpi
50	45	48	46		54.915	123.59	96.523	59.913
48	52	42	44		39.278	71.394	99.868	53.222
53	48	50	53		53.21	88.997	99.982	57.442
46	46	51	54		74.33	65.958	30.489	47.482
47		47	44		55.884	54.971	41.513	84.54
51		47			55.755	92.692	60.559	75.234
54		46			77.863	75.005	61.434	38.168
45		48			98.335	89.414	67.554	67.973
44		53			60.237	80.746	58.545	55.6
47					53.838	74.511	67.706	74.077
43					50.927	36.99	72.002	89.261
50					36.662	31.249	75.31	79.225
					59.179	44.213	141.647	142.828
					88.051	47.064	156.702	55.959
					44.849	89.261	55.427	88.691
					50.549	51.55	111.577	67.022
					58.442	42.806	107.965	74.397
					54.646	62.947	88.349	51.09
					51.472	83.179	54.819	48.7
					77.593	93.063	59.305	90.174
					79.318	52.994	53.983	91.124
					52.691	45.847	70.976	47.026
					72.118	55.161	56.796	45.391
					77.792	45.125	67.402	87.469
					55.55	38.092	44.213	77.362
					87.615	41.932	68.619	88.159
					87.583	142.598	56.15	132.638
					93.68	89.077	49.383	46.494
					90.166	61.776	97.169	45.087
					60.192	88.159	112.451	67.25
					75.035	109.296	135.375	42.365
					55.6	46.76	81.696	53.907
					128.463	58.469	37.142	75.538
					69.515	37.028	44.897	64.475
					107.689	63.374	78.351	78.123
					79.324	70.444	44.517	52.12
					58.012	62.042	60.94	59.191
					42.009	91.238	62.422	75.005
					57.41	81.544	76.298	84.316
					34.424	42.426	98.271	95.494
					62.539	62.236	84.167	52.766
					84.781	66.68	83.416	47.71
					29.788	72.344	67.212	59.077
					31.584	46.379	115.15	60.521
					40.464	42.95	31.363	67.706
					41.111	40.905	42.3	77.248
					56.486	38.776	95.914	105.684
					42.22	27.486	79.643	73.105
					76.49	76.533	86.948	144.879
					60.186	47.71	81.468	46.417
					42.3	43.566	102.529	69.531
					135.214	78.807	44.099	83.065
					63.911	44.441	35.165	89.223
					62.193	42.35	53.679	41.057
					42.823	67.016	77.294	45.011
					73.58	37.18	64.703	65.038
					63.206	48.432	73.751	43.256
					43.971	56.112	107.243	49.611
					102.599	50.903	82.754	67.288
					47.061	46.95	82.381	78.541
					66.568	49.459	80.784	57.366
					92.225	74.207	72.382	55.275
					39.496	121.993	38.206	39.584
					77.221	51.055	54.173	77.426
					50.05	49.915	45.543	130.471
					141.39	67.212	50.941	34.518
					44.9	43.718	40.145	69.949
					109.568	70.324	60.521	45.467
					52.203	87.247	55.617	54.439
					43.6	84.547	57.974	52.5
					65.328	60.065	52.272	67.973
					36.739	69.341	140.963	54.287
					68.809	72.947	124.692	83.704
					74.15	42.3	148.718	74.511
					98.175	59.191	35.65	74.359
					33.36	45.467	77.781	50.333
					91.782	62.08	91.39	50.789
					46.664	29.5	119.446	82.114
					48.728	28.588	45.087	65.045
					44.862	40.943	45.049	112.987
					38.104	35.545	43.794	109.743
					93.847	66.87	68.581	99.056
					69.79	104.962	86.524
					68.066	156.968	45.2
					51.33	109.752	60.331
					42.12	70.52	51.778
					55.46	61.662	37.522
					66.552	33.91	35.621
					45.837	83.896	40.525
					65.475	42.6	37.56
					39.938	39.87	64.475
					61.378	98.195	35.659
					77.369	77.324	33.796
					48.485	42.084	42.274
					74.323	138.492	52.842
					78.164	75.196	45.619
					73.605	92.759	41.057
					70.682	91.271	40.145
					55.717	68.353	46.684
					125.898	43.262	82.951
					35.69	51.322	60.635
					68.54	48.014	77.857
					76.311	67.174	52.766
					55.1	56.91	42.198
					84.024	38.88	51.93
					109.049	59.381	63.145
					30.89	68.595	61.244
					122.962	54.667	53.032
					42.567	95.838	66.642
					42.721	86.942	45.163
					56.243	45.657	49.345
					35.187	38.244	43.756
					71.227	71.09	56.948
					98.373	67.668	45.923
					29.089	69.645	44.5
					18.959	47.938	44.669
					43.836	68.318	39.8
					26.114	70.485	50.1
					77.228	71.964	79.91
					67.828	47.748	63.601
					42.509	47.11	121.803
					67.886	40.32	55.47
					62.981	139.443	53.336
					68.341	48.394	54.743
					48.196	42.274	62.042
					62.154	43.566	115.53
					62.032	66.984	64.703
					78.247	43.642	41.894
					132.682	61.852	35.583
					54.851	49.573	72.801
					49.8	102.225	63.791
					37.77	129.482	49.535
					39.12	92.341	79.111
					134.772	88.045	72.839
					64.937	92.227	43.528
					61.648	81.513	57.746
					38.566	52.238	109.03
					92.699	76.455	78.883
					81.408	47.178	94.47
					82.402	85.574	107.661
					59.397	122.107	35.963
					57.07	102.643	37.598
					52.402	108.231	66.11
					70.04	33.34	94.318
					38.2	57.442	48.698
					64.802	43.034	42.578
					19.844	57.67	112.451
					60.558	60.331	38.282
					85.896	58.925	45.923
					51.2	80.67	38.472
					42.6	47.596	50.143
					117.352	46.494	79.111
					92.116	121.195	101.579
					59.936	122.639	89.87
					66.565	71.584	51.854
					30.724	49.117	52.044
					61.746	40.943	72.078
					36.419	34.1	79.948
					60.18	63.068	48.622
					38.265	47.786	71.014
					74.235	83.525	47.368
					77.178	52.88	44.441
					60.34		37.37
					77.198		47.596
					89.328		36.077
					60.848		78.098
					37.028		65.692
					40.12		56.011
					32.719		64.177
					68.08		78.339
					61.826		76.762
					79.572		65.91
					44.609		34.78
					45.098		38.9
					79.163		43.811
					49.876		65.065
					43.841		67.931
					40.589		76.234
					81.128
					64.968
					92.998
					79.542
					103.931
					105.967
					78.375
					66.135
					59.232
					53.577
					37.955
					43.262
					66.026
					35.921
					34.704
					53.549
					52.002
					48.991
					34.228
					33.867
					75.176
					59.969
					149.25
					53.549
					63.266
					42.015
					35.099
					78.135
					71.098
					88.385
					104.214
					54.87
					78.916
					79.233
					49.899
					33.242

## Sheet: Supplementary Fig. 5
b
Peak				Amplitude				Threshold				Half-width				AHP amp				Number of APs
Control	3dpi	7dpi		Control	3dpi	7dpi		Control	3dpi	7dpi		Control	3dpi	7dpi		Control	3dpi	7dpi		Control	3dpi	7dpi
26.8	30.4	46.17		29	46.7	22.25		-2.2	-16.3	23.73		0.26	0.23	0.33		5.2	16.91	12.42		26	69	67
29.85	26.81	50.31		29.3	36.57	19.48		0.55	-9.76	30.82		0.3	0.26	0.35		11.63	10.02	8.88		25	66	38
47.02	5.98	14.65		27.62	21.88	40.11		19.4	-15.9	-26.04		0.27	0.27	0.29		10.2	7.35	8.12		24	60	34
31.2	22.7	23.34		23.5	26.57	26.17		7.7	-3.87	-2.72		0.26	0.23	0.34		5.71	9.88	9.46		20	55	34
58	24.71	21.39		47.75	25.74	24.32		10.25	-1.03	-2.86		0.27	0.27	0.3		12	8.22	7.48		20	52	8
13.7	36.71	31.04		33.8	31.11	28.24		-20.1	5.6	2.81		0.28	0.27	0.37		5.62	10.77	11.05		18	39	1
54.92	28.69	34.65		34.78	26.57	41.37		20.14	2.12	-6.68		0.27	0.24	0.245886		10.38	10.04	12.24		18	33	22
20.4	53.59	23.02		22.9	39.4	39.83		-2.36	14.19	-16.83		0.25	0.27	0.289132		11.1	12.27	8.21		3	32	17
10.1	23.56	31.57		25.3	29.64	28.5		15.2	-6.08	-6.1		0.28	0.3	0.263839		8.25	6.9	10.89		1	25	13
14.5	41.02	21.58		30.01	15.53	41.55		-15.69	25.05	-19.97		0.26	0.3	0.21994		6.58	6.07	11.75		1	22	13
35.41	11	25.91		16.32	26.5	42.6		9.2	-15.5	-16.69		0.48	0.28	0.3		6.56	6.8	11.57		17	12	20
64.9	34.3	40.22		22.55	33.5	31.91		42.29	-1	8.31		0.34	0.25	0.35		9.58	8.58	12.46		15	3	19
56.12	41.5	21.82		18.16	34.75	25.92		37.96	5.68	-4.1		0.44	0.27	0.35		8.7	8.8	7.66		14	2	12
56.29	40.9	64.67		23.74	29.9	17.73		32.56	11.5	46.94		0.3	0.26	0.44		8.88	11.8	10.71		11	1	7
49.43	45.2	29.67		24.29	30.1	29.3		24.58	15.3	0.37		0.37	0.26	0.32		10.41	13.4	9.58		11	1	5
35.1	24.23	15.35		31.11	21.54	37.11		3.99	2.5	-21.76		0.29	0.4	0.55		8.39	4.79	12.05		9	22	5
27.49	31.65	13		29.88	16.04	37.2		-2.17	15.6	-24.2		0.29	0.53	0.58		9.12	9.64	17.7		7	21	5
40.07	46.11	26.99		21.61	20.5	34.31		18.46	25.79	-7.32		0.2	0.4	0.31		7.14	10.93	12.7		6	21	4
40.23	35.07	34.36		21.01	19.82	34.16		19.24	15.32	0.2		0.32	0.4	0.27		4.21	12.45	11.35		5	5	4
65.83	25.07	17.55		19.77	19.11	41.25		45.41	6	-23.7		0.42	0.33	0.33		10.19	5.83	9.2		4	5	3
25.01	64.42	37.13		20.92	16.83	27.94		4.1	47.58	9.19		0.31	0.51	0.33		3.91	10.77	8.45		4	4	2
31.1	61.91	24.42		27.99	26.99	45.78		3.09	34.96	-21.36		0.41	0.37	0.34		9.64	14.19	9.7		2	1	2
34.6	8.48			24.11	27.81			10.28	-18.85			0.26	0.31			8.06	9.8			1	1
27.71	31.47			18.48	24.8			9.23	6.64			0.3	0.340727			2.72	6.01			1	10
49.84	36.36			21.44	34.18			28.32	1.83			0.37	0.266799			9.21	8.97			1	7
31.1	21.64			23.98	29.24			7.05	-7.6			0.33	0.392116			8.39	11.14			1	5
36.71	19.04			17.58	30.02			19.13	-9.9			0.33	0.379277			6.29	9.77			1	4
17.97	18.14			34.57	23.09			-16.6	-4.88			0.238329	0.445824			10.35	11.72			2	3
17.28	35.07			33.45	26.34			-16.27	8.64			0.227944	0.317398			13.85	2.57			1	2
15.28	22.32			27.46	30.05			-12.2	-7.89			0.264807	0.311203			8.61	8.7			1	1
7.23	39.12			28.14	33.17			-20.9	5.95			0.299371	0.31			11.57	11.1			1	32
35	42.2			36.21	15.4			-1.21	26.8			0.255791	0.4			12.54	5.3			1	21
24.72	38.06			31.74	15.96			-7.27	22.1			0.225832	0.35			7.26	5.9			1	6
24.04	30.21			30.72	33.47			-6.68	-3.26			0.35	0.37			13.9	16.4			19	5
62.07	3.81			33.47	25.39			28.6	-21.58			0.36	0.39			8.36	8.91			10	1
52.76				22.18				30.58				0.44				9.46				6
49.71				24.68				25.03				0.39				6.47				4
21.64				35.84				-14.2				0.3				12.36				2

[truncated: 7 more sheets: Supplementary Fig. 6, Supplementary Fig. 7, Supplementary Fig. 8, Supplementary Fig. 9, Supplementary Fig. 10, Supplementary Fig. 11, Supplementary Fig. 12]
